# Supplementary material for: Perceived discrimination and psychological crisis among Chinese college students: a chain-mediation model of sense of life meaning and self-esteem
Source: Front Psychol. 2025 Mar 5;16:1538653. doi: 10.3389/fpsyg.2025.1538653 (PMC11920802; doi:10.3389/fpsyg.2025.1538653)
Supplement: Supplementary file 1 [file Table_1.xlsx]

## Sheet: Sheet1
Basic information				D						E										F										G
Serial number	grade	Originating Place	Whether you are the only child	d1	d2	d3	d4	d5	d6	e1	e2	e3	e4	e5	e6	e7	e8	e9	e10	f1	f2	f3	f4	f5	f6	f7	f8	f9	f10	g1	g2	g3	g4	g5	g6	g7	g8	g9	g10	g11	g12	g13	g14	g15	g16	g17	g18	g19	g20
1	1	2	2	2	2	2	2	2	2	2	2	3	2	3	2	2	2	3	3	3	4	3	6	6	2	5	5	5	5	3	1	3	3	3	2	3	1	1	1	1	3	3	3	3	2	3	1	3	1
2	1	2	2	1	2	3	2	2	2	2	2	2	2	1	2	2	1	2	2	2	2	5	6	5	6	5	6	6	6	3	1	3	2	2	3	2	2	2	2	2	2	2	2	2	2	2	2	2	2
3	1	1	2	3	2	2	3	3	2	2	1	3	2	3	2	2	1	3	3	4	3	4	6	5	5	5	5	5	3	3	1	3	2	2	1	1	1	1	1	1	1	1	1	1	1	1	1	1	1
4	1	2	1	1	1	1	1	1	1	2	2	3	2	3	1	2	2	3	3	6	2	6	6	6	6	6	6	6	6	2	1	2	2	2	3	2	1	3	3	3	3	3	1	3	3	3	1	1	1
5	1	2	2	3	2	2	2	2	2	2	2	3	2	3	2	2	1	3	3	6	4	3	5	5	4	5	5	5	4	2	2	4	2	2	3	3	2	3	2	3	3	3	1	3	2	2	2	1	1
6	1	2	2	3	3	3	3	3	3	2	2	2	2	2	2	2	2	2	2	4	4	4	4	4	4	4	4	4	4	3	3	3	3	3	3	3	3	3	3	3	3	3	3	3	3	3	3	3	3
7	1	2	2	2	4	3	1	2	4	3	3	3	2	2	1	2	2	3	4	1	4	4	6	5	5	6	4	7	5	2	1	3	2	5	2	1	1	4	3	1	5	4	1	3	1	2	1	1	1
8	1	2	2	2	2	2	3	3	2	1	1	4	1	3	1	1	1	4	4	6	1	5	5	5	5	5	5	5	5	1	1	3	3	3	2	3	2	2	2	2	2	2	1	2	2	2	2	2	1
9	2	1	2	2	2	3	2	2	2	3	3	2	2	2	3	3	2	3	3	7	7	7	4	7	4	3	3	3	7	3	3	3	4	5	5	4	3	5	5	4	3	5	3	3	5	4	5	2	3
10	2	2	2	3	3	3	3	3	3	2	2	3	2	3	2	2	2	3	3	5	4	4	4	4	4	4	4	4	4	3	1	3	3	3	3	3	3	3	3	3	3	3	1	4	2	3	3	3	1
11	3	2	2	2	1	1	2	2	2	2	2	3	2	2	2	2	2	3	3	4	3	3	3	3	5	5	5	5	4	2	2	3	2	2	2	2	2	2	3	2	3	2	2	2	3	2	2	2	2
12	1	2	2	2	2	2	3	3	1	2	2	3	3	2	2	2	2	3	3	5	3	5	5	7	7	5	5	5	5	2	1	2	2	2	2	2	1	2	3	3	2	2	1	2	2	2	2	2	1
13	1	2	2	2	2	3	3	3	3	2	2	3	2	2	2	2	2	2	3	5	3	4	4	5	5	4	5	4	4	3	2	3	3	3	3	3	2	3	2	2	3	3	1	2	3	3	2	2	2
14	3	2	2	3	2	2	3	3	2	2	2	3	2	3	2	3	2	3	3	5	3	4	4	5	5	5	5	5	5	2	3	3	3	3	3	2	3	4	2	2	5	2	2	2	3	2	4	2	3
15	1	2	2	4	4	4	4	4	4	2	2	4	2	4	1	3	2	3	3	6	5	5	5	5	5	4	1	3	5	3	3	3	2	3	3	3	3	3	3	3	5	3	2	3	3	3	4	3	2
16	3	2	2	1	1	2	2	2	2	2	2	4	2	3	2	2	2	4	4	6	2	6	6	6	6	6	2	4	6	2	1	2	2	1	2	2	1	1	2	2	2	2	1	3	2	1	2	1	1
17	3	1	2	3	3	3	3	3	3	3	3	3	3	3	3	3	3	3	3	5	3	3	3	3	3	3	3	3	3	3	3	3	3	4	4	2	3	2	5	5	3	3	1	3	5	5	2	3	1
18	3	2	2	4	3	4	2	4	4	2	2	4	1	2	2	2	1	3	3	6	3	6	4	5	5	5	4	2	6	3	3	4	2	3	3	3	2	4	2	3	3	3	2	3	2	3	4	3	3
19	3	1	2	2	2	2	2	2	2	2	2	3	2	3	2	2	2	3	3	5	2	5	5	5	5	5	5	5	5	3	1	3	2	2	2	2	2	2	3	3	3	2	1	3	3	2	3	3	1
20	2	2	2	2	3	4	4	4	2	2	1	3	2	3	2	1	2	4	4	5	4	3	5	5	5	5	4	4	5	3	3	2	2	4	2	4	3	3	2	2	4	4	2	2	4	3	1	5	3
21	3	2	2	1	1	2	1	1	1	1	1	4	3	2	2	2	2	3	4	1	2	1	1	1	1	1	1	1	1	2	1	2	2	2	2	2	2	2	2	2	2	2	1	1	3	3	2	3	2
22	4	2	2	2	2	2	2	2	2	2	2	3	3	2	2	2	2	3	3	4	5	5	2	2	5	2	2	2	2	3	1	2	2	2	3	2	2	2	3	2	3	2	2	2	3	2	2	3	2
23	2	1	2	4	2	4	2	4	2	2	2	3	2	2	2	3	2	3	3	4	5	4	5	4	4	4	4	4	5	2	2	3	4	4	2	2	2	2	4	3	2	2	2	3	3	2	2	2	2
24	2	2	2	3	3	3	3	3	3	2	2	2	2	2	2	2	2	2	2	3	3	3	4	4	4	4	4	4	4	3	3	3	3	3	3	3	3	3	3	3	3	3	3	3	3	3	3	3	3
25	4	2	2	2	2	2	2	2	2	1	1	4	2	2	2	2	2	3	3	1	5	2	5	5	5	5	5	4	5	1	1	1	1	1	1	1	1	1	3	3	1	1	1	1	1	1	1	1	1
26	4	1	2	4	1	1	1	1	1	2	2	4	1	4	1	1	1	4	4	1	1	7	7	7	7	7	7	7	7	2	1	2	1	2	2	1	1	1	2	2	3	1	1	1	1	1	2	1	1
27	4	2	2	2	2	3	3	3	3	2	2	3	2	3	2	2	2	3	3	5	3	5	5	5	5	5	5	5	5	2	1	3	3	2	2	2	1	2	3	3	2	2	1	2	3	2	2	3	1
28	4	1	2	2	3	3	3	3	3	2	2	3	2	2	2	3	2	2	3	4	4	4	4	5	5	4	4	4	5	4	1	4	3	3	2	3	1	3	3	3	3	4	1	4	3	3	4	2	1
29	4	2	2	2	2	2	3	3	3	2	2	2	2	2	2	2	2	2	2	5	3	5	5	5	5	5	5	5	5	3	1	1	3	2	2	2	1	3	3	2	2	2	1	1	1	1	1	1	1
30	3	2	2	2	4	4	2	4	4	3	3	2	3	2	3	3	2	2	2	5	5	5	3	3	3	3	2	3	3	2	2	3	2	3	2	2	2	2	2	3	3	3	2	3	3	3	3	3	3
31	3	2	2	2	2	2	2	2	2	2	2	3	2	3	2	2	2	3	3	5	3	6	3	5	5	5	5	5	5	3	2	3	3	3	3	3	1	3	4	3	3	3	1	3	3	3	3	4	2
32	3	2	2	2	4	4	3	4	2	2	1	3	2	2	2	2	2	3	4	4	5	4	4	4	4	3	3	2	2	2	2	3	1	2	2	2	2	4	2	2	4	2	2	4	3	2	3	2	1
33	4	1	2	2	2	3	1	3	1	2	2	3	2	4	1	1	2	3	3	6	6	6	3	6	6	3	6	3	6	2	1	3	4	2	2	2	2	2	2	2	3	3	1	3	4	2	2	2	1
34	3	2	2	4	4	4	4	4	4	2	3	1	2	2	3	3	3	1	1	7	5	5	4	7	7	3	3	3	7	3	3	5	4	3	5	3	3	5	5	4	4	4	2	4	4	2	4	3	4
35	2	2	2	2	2	3	2	3	2	2	2	3	2	2	2	2	2	3	3	2	5	4	5	4	4	4	5	4	3	2	2	3	4	3	2	2	2	3	2	2	3	2	1	2	3	2	2	2	2
36	4	2	2	3	3	4	3	4	3	3	3	2	2	2	2	3	1	3	3	3	4	5	6	4	5	4	5	4	4	3	3	4	3	3	4	3	2	4	2	2	4	3	2	3	2	3	3	4	2
37	3	2	2	2	2	4	1	1	1	2	2	3	2	2	2	3	3	2	3	4	5	5	3	2	4	5	5	5	5	2	1	3	3	3	3	1	1	3	3	2	3	1	1	1	3	3	1	1	1
38	3	2	2	2	2	3	3	3	2	2	1	4	2	4	2	2	2	4	4	5	2	5	2	5	5	5	5	5	5	2	1	2	2	2	2	2	1	2	2	2	3	2	1	2	2	2	2	2	1
39	3	2	2	1	1	1	1	1	1	1	1	4	1	4	1	2	2	4	4	4	4	4	5	5	5	5	5	5	5	1	1	1	1	1	1	3	1	1	3	2	4	4	1	1	3	1	1	1	1
40	3	2	2	1	1	1	1	1	1	1	1	1	1	1	1	1	1	1	3	5	1	4	1	4	4	5	5	5	5	1	1	1	1	1	1	1	1	1	1	1	1	1	1	1	1	1	1	1	1
41	3	2	2	4	2	4	4	4	4	2	2	3	2	2	2	2	2	2	2	4	2	6	6	6	6	6	6	6	6	2	2	3	2	2	2	2	2	2	2	2	2	2	2	2	2	2	2	2	2
42	3	2	2	2	2	2	2	2	2	2	2	2	2	2	2	2	2	2	2	5	3	5	5	5	5	5	5	5	5	1	1	1	1	1	1	1	1	1	1	1	1	1	1	1	1	1	1	1	1
43	3	2	2	2	2	3	2	3	2	2	2	3	2	3	2	2	2	3	3	4	4	3	5	5	4	5	5	4	3	2	1	3	3	2	3	2	1	2	3	3	3	3	1	2	3	2	3	2	1
44	4	2	2	3	3	4	3	4	3	3	2	3	3	3	2	3	2	3	3	4	3	4	5	4	4	3	4	3	4	2	2	4	2	2	3	2	2	4	2	3	5	2	2	3	3	2	3	2	2
45	4	1	2	2	2	3	1	1	1	2	2	4	2	3	2	2	2	3	4	5	1	6	4	6	5	5	4	4	7	1	1	3	3	2	2	1	1	3	2	1	3	1	1	1	2	1	1	1	1
46	2	2	2	1	1	1	1	1	1	2	2	4	1	3	2	2	1	4	4	4	5	7	5	7	7	5	5	7	7	2	2	1	3	3	1	1	2	1	3	1	2	2	2	1	1	1	1	1	1
47	3	2	2	4	2	5	4	4	2	3	2	4	2	2	2	2	2	2	3	5	5	5	5	5	6	1	6	6	5	3	2	3	2	3	3	3	3	3	2	2	5	4	2	2	3	3	5	3	2
48	3	1	2	2	2	2	3	2	4	2	2	3	2	2	2	2	2	3	3	7	2	5	5	5	5	7	5	5	3	3	2	4	2	2	3	3	3	3	3	3	3	3	1	1	1	3	3	3	2
49	4	2	2	1	1	1	1	1	1	1	1	1	2	2	2	2	1	3	4	1	1	5	4	5	5	5	5	3	4	3	2	1	2	2	2	2	2	1	1	1	3	1	1	1	2	2	2	2	2
50	3	2	2	2	2	2	2	2	2	2	2	3	2	2	2	2	2	3	3	4	3	3	5	3	4	3	2	2	2	3	2	2	2	3	2	2	2	2	2	2	3	3	1	2	2	2	4	2	2
51	3	2	2	2	3	2	3	3	2	2	2	3	2	2	1	2	1	4	4	6	5	4	3	5	5	4	6	6	5	2	1	3	2	2	2	1	1	2	2	3	1	1	1	2	3	2	2	1	1
52	3	1	2	1	1	1	1	1	1	1	2	4	1	2	2	2	3	3	3	5	3	5	5	4	4	4	3	4	4	2	1	2	2	2	2	1	1	2	2	2	2	2	1	2	2	2	2	2	2
53	4	2	2	1	4	4	2	2	2	3	3	2	3	3	3	2	2	2	2	4	2	3	3	2	1	3	5	3	3	4	1	2	1	3	3	3	4	3	3	3	3	3	3	3	3	3	3	3	3
54	3	2	2	2	2	3	3	3	2	2	2	3	2	3	2	2	2	3	3	4	4	4	5	4	4	5	5	5	4	2	1	2	3	2	3	2	1	3	3	3	3	3	1	3	3	2	3	2	1
55	4	2	2	2	2	2	3	2	4	1	1	1	2	3	1	2	2	2	2	2	2	1	2	3	6	4	3	5	1	3	2	2	3	4	3	2	1	4	1	2	3	3	3	3	2	3	3	3	2
56	3	1	2	2	2	3	3	2	2	2	1	3	2	3	2	2	1	3	3	2	2	7	5	5	5	6	6	3	5	2	3	3	2	2	3	2	3	3	3	2	3	4	2	3	4	2	3	3	3
57	3	2	2	4	4	4	4	4	4	2	2	2	2	2	2	2	2	2	2	4	4	4	4	4	4	4	4	4	4	3	1	3	3	3	3	3	1	3	3	3	3	3	1	1	3	3	3	3	1
58	2	1	2	4	2	4	3	3	3	2	2	3	1	3	1	1	2	3	3	7	2	6	6	6	6	6	3	6	6	2	2	2	2	3	3	2	2	3	2	3	3	2	2	3	2	1	3	5	1
59	2	2	1	2	3	4	3	4	3	2	2	3	2	2	2	2	1	3	3	3	3	5	4	6	5	5	5	5	5	2	2	4	2	2	3	3	2	4	4	3	2	3	1	4	3	3	2	2	1
60	2	1	2	2	1	3	2	2	2	2	2	3	2	2	2	2	2	3	3	5	5	5	3	5	5	5	5	3	3	2	2	4	2	2	2	2	2	2	2	2	2	2	2	2	2	2	2	2	2
61	3	2	2	2	2	3	2	2	2	2	2	2	3	2	3	2	2	3	3	4	1	1	6	6	3	6	7	7	5	2	2	2	2	3	3	2	2	2	2	3	2	2	1	3	2	3	1	1	1
62	3	1	2	2	2	3	1	2	2	2	2	4	2	3	2	2	1	3	3	4	3	5	4	5	4	4	4	4	5	2	1	4	2	2	2	1	1	3	2	3	2	2	2	3	2	1	1	3	1
63	3	2	2	1	1	2	2	1	1	2	2	3	2	2	2	2	2	3	3	6	3	5	5	5	5	5	5	5	5	2	1	2	3	2	2	1	1	1	2	2	2	2	1	2	2	3	2	1	1
64	2	2	2	1	1	2	1	1	1	2	1	4	1	4	1	1	1	4	4	6	1	6	6	6	2	6	6	6	5	1	1	1	2	2	1	1	1	1	1	2	1	1	1	1	1	1	1	1	1
65	4	2	2	4	4	4	3	3	3	3	2	2	3	3	3	3	2	2	2	4	6	6	2	6	6	2	2	2	6	3	3	4	4	3	4	3	3	4	5	4	5	4	2	5	4	4	5	3	3
66	3	2	2	1	4	4	4	4	4	2	2	2	2	2	2	2	2	4	2	6	3	5	7	5	5	5	5	5	5	3	1	3	3	3	3	3	1	3	3	3	3	3	1	3	3	3	3	3	3
67	2	2	2	3	3	3	2	2	2	2	2	3	2	3	2	2	2	3	3	5	4	5	4	5	5	4	4	2	5	2	2	3	3	2	4	2	2	2	3	2	2	2	2	5	3	3	3	3	2
68	3	2	2	1	1	1	1	1	1	2	2	3	2	2	2	1	2	3	3	5	2	7	7	6	6	7	6	4	6	3	2	2	2	2	2	2	2	2	2	2	2	2	2	2	2	2	2	2	2
69	3	2	2	4	4	4	4	5	4	2	2	3	2	3	2	2	2	3	3	2	5	5	3	5	5	4	4	4	4	2	2	4	2	2	1	2	2	4	2	2	4	2	2	4	4	2	4	2	2
70	3	2	2	1	1	1	1	1	1	2	2	3	1	2	2	2	1	2	3	7	1	4	4	4	5	4	4	7	4	2	1	1	3	1	2	1	1	1	1	1	3	3	1	4	3	2	3	1	1
71	2	1	2	4	2	2	1	2	2	2	2	3	2	3	2	2	2	3	3	5	5	6	3	5	5	5	5	5	5	3	3	3	3	3	3	3	3	3	3	3	3	3	3	3	3	3	3	3	3
72	2	1	2	4	4	4	4	4	3	3	3	2	2	2	3	3	2	2	2	6	6	6	6	6	6	6	5	4	4	3	4	4	3	3	3	3	4	4	4	4	4	4	4	4	3	3	3	5	4
73	2	2	2	2	2	2	2	2	2	2	2	3	2	2	2	2	1	2	3	5	1	5	5	5	5	5	5	5	5	3	2	3	2	2	3	3	3	3	2	2	3	3	2	2	2	2	3	2	2
74	2	2	1	2	2	2	2	2	2	2	3	3	2	2	2	3	2	2	3	2	5	5	2	5	5	2	5	2	2	2	2	2	3	3	4	2	3	3	3	3	5	2	3	2	3	3	4	3	2
75	2	1	2	1	1	2	2	2	2	2	2	3	2	2	2	2	2	3	3	6	3	6	4	5	5	5	4	4	4	2	2	3	3	2	2	2	2	2	2	2	2	2	2	2	2	2	2	2	2
76	1	2	1	1	1	4	2	2	2	1	1	3	2	2	2	2	2	3	3	5	3	5	5	5	5	3	5	5	3	2	2	3	2	2	1	2	1	3	2	3	3	3	1	3	3	3	3	2	1
77	4	1	2	5	1	1	1	2	2	1	2	2	1	2	2	2	2	2	4	6	2	5	7	7	7	7	7	7	5	2	1	2	2	4	3	3	2	2	1	2	2	2	2	3	2	2	2	2	2
78	3	2	2	2	2	4	3	4	3	2	2	2	2	2	3	3	1	2	2	7	1	5	5	5	5	3	6	7	5	3	3	4	3	5	4	3	3	5	4	3	3	3	2	4	3	3	5	4	3
79	2	2	1	2	2	4	1	2	1	1	1	3	2	2	2	2	2	4	4	5	3	4	3	5	5	5	5	5	5	2	2	2	2	3	3	3	2	4	3	2	3	3	2	3	3	3	3	3	2
80	3	2	2	1	1	1	1	1	1	1	1	4	1	2	1	1	1	4	4	4	4	4	4	4	4	4	4	4	4	3	1	1	3	3	2	2	1	1	1	2	1	2	1	1	2	1	1	1	1
81	4	2	2	2	2	3	2	2	2	2	2	3	2	3	2	2	2	3	3	4	5	5	4	5	4	3	5	4	5	3	1	3	3	3	2	3	1	2	4	4	4	4	1	3	3	3	4	3	2
82	2	2	2	2	2	4	1	2	2	2	2	3	2	2	2	2	2	3	3	5	5	5	4	5	5	4	4	4	4	2	2	3	3	3	4	3	2	2	3	3	3	3	1	2	3	3	4	1	1
83	2	2	2	2	2	2	2	2	2	2	2	3	2	2	2	2	2	3	3	5	1	5	5	5	5	5	5	5	5	2	2	3	2	3	3	3	2	3	3	3	3	3	2	2	2	2	3	2	2
84	3	2	2	3	2	2	2	2	2	2	2	2	2	2	2	2	2	3	3	4	5	5	2	4	5	2	2	2	5	4	3	4	4	3	4	2	3	4	4	4	4	3	3	4	4	3	3	2	3
85	2	1	1	2	2	4	3	4	2	2	2	3	2	2	2	2	2	3	3	5	6	4	5	4	3	2	4	4	4	3	2	3	3	3	3	3	3	3	2	3	3	3	2	2	3	2	2	3	2
86	2	2	2	2	2	4	3	3	3	2	3	2	2	2	3	3	2	3	3	5	3	7	3	7	6	3	3	3	7	2	2	4	3	3	5	2	2	3	4	3	4	3	1	3	3	3	4	3	3
87	2	2	2	3	1	1	3	3	3	1	1	4	1	4	1	1	1	4	4	1	1	4	4	4	4	4	4	4	4	3	3	3	3	3	3	3	3	3	3	3	3	3	3	3	3	3	3	3	3
88	3	2	2	2	1	3	3	3	2	2	2	3	2	2	2	2	2	3	3	5	3	5	5	5	5	5	3	5	3	3	3	3	3	3	3	3	3	3	2	2	2	2	2	2	2	2	2	2	2
89	2	2	2	2	2	4	2	4	2	2	2	3	3	2	2	3	2	2	3	5	4	4	5	5	5	4	6	4	4	2	3	3	3	3	4	2	3	4	3	4	3	1	3	1	3	3	4	3	3
90	3	1	1	2	1	2	2	2	1	2	2	3	1	3	2	2	1	3	3	5	4	5	4	5	5	4	4	4	5	3	3	4	3	3	3	3	3	3	3	3	3	3	3	4	3	3	2	2	3
91	3	2	2	2	2	3	2	2	2	2	2	2	3	2	3	3	2	2	2	4	5	6	4	4	4	4	4	4	4	3	3	3	3	3	2	2	2	4	3	4	3	3	3	3	3	3	3	2	3
92	2	1	1	1	1	1	1	1	1	1	2	4	1	2	1	1	1	4	4	6	3	6	6	6	7	4	4	3	2	1	1	3	1	1	1	1	1	1	1	1	1	1	1	1	1	1	1	1	1
93	2	2	2	1	1	1	1	1	1	2	2	3	2	3	2	2	2	3	3	4	3	3	4	4	4	4	5	4	4	3	1	1	1	1	1	1	1	2	3	1	2	2	1	1	1	1	1	1	1
94	3	2	2	2	1	1	1	1	1	1	1	1	1	1	1	1	1	2	1	4	3	3	5	5	3	5	4	4	2	2	2	2	2	2	2	2	2	2	2	2	2	2	2	2	2	2	2	2	2
95	1	2	2	1	1	3	3	2	2	2	2	4	2	3	1	1	1	3	3	1	2	5	5	6	6	5	5	5	5	2	1	3	2	2	3	1	2	4	3	2	4	1	1	2	4	2	4	2	1
96	3	2	2	2	1	2	4	3	2	3	2	2	3	2	2	3	2	2	2	6	6	2	2	5	5	2	2	2	6	3	3	5	4	4	3	2	4	4	3	4	3	4	3	3	4	3	2	2	5
97	2	2	2	2	2	4	2	4	2	2	2	2	2	2	2	2	2	3	3	5	3	5	5	5	5	5	5	3	6	2	3	5	3	3	3	3	2	3	3	3	4	3	3	2	3	3	3	3	2
98	3	2	2	2	1	2	2	2	2	2	2	2	2	2	2	2	2	2	2	6	2	6	6	6	6	6	6	6	6	2	2	2	2	2	2	2	2	2	2	2	2	2	2	2	2	2	2	2	2
99	1	2	2	1	2	2	1	2	2	2	2	3	2	3	2	2	2	4	4	4	1	5	7	5	5	5	5	5	5	1	1	2	3	3	3	3	1	2	3	2	2	2	1	2	2	2	2	2	1
100	3	2	2	2	2	2	2	2	2	2	2	3	2	3	2	2	2	3	3	5	1	5	5	5	5	5	5	5	5	2	2	2	2	2	2	2	2	2	2	2	2	2	2	2	2	2	2	2	2
101	2	2	2	2	2	2	2	2	2	2	2	2	2	2	2	2	2	2	2	3	3	3	3	3	3	3	3	3	3	2	2	2	2	2	2	2	2	2	2	2	2	2	2	4	2	2	2	2	2
102	2	2	2	1	1	1	1	1	1	1	1	1	1	1	1	1	1	1	1	1	1	1	1	1	1	1	1	1	1	1	1	1	1	1	3	1	1	1	1	1	1	1	1	1	1	1	1	1	3
103	4	1	2	2	2	2	2	2	2	2	2	2	2	2	2	2	2	2	2	2	2	2	4	2	2	2	2	2	2	2	1	3	4	3	3	3	2	4	5	5	4	4	3	2	3	3	3	2	2
104	3	2	2	4	2	3	2	2	2	2	2	3	2	2	2	2	2	3	3	5	3	4	4	4	4	4	4	5	4	2	2	2	2	2	2	2	2	2	2	2	3	3	2	2	2	2	2	2	2
105	2	2	2	1	3	4	3	2	2	2	2	4	2	3	2	2	2	3	3	3	3	3	5	3	3	4	5	5	5	3	2	3	2	4	2	2	2	3	2	3	3	3	2	3	3	3	2	3	2
106	3	2	2	1	1	3	1	1	1	2	2	4	2	4	2	2	2	4	4	4	4	4	5	5	5	4	5	5	5	3	2	3	3	2	1	1	2	3	3	3	3	2	2	2	3	2	2	1	1
107	4	2	2	2	2	4	3	3	3	2	2	3	2	3	2	2	2	3	3	5	5	5	3	5	5	2	2	2	5	1	1	2	2	3	1	1	1	3	4	2	2	2	1	2	4	3	2	2	1
108	3	2	2	2	2	2	2	2	2	2	2	3	2	2	2	2	2	2	2	5	5	5	5	5	5	5	5	5	5	3	1	1	2	2	2	2	1	2	2	2	3	2	1	2	3	2	3	2	2
109	3	1	2	2	2	2	2	1	1	1	1	4	2	3	2	2	1	3	3	5	2	2	6	6	6	6	6	6	6	3	2	3	3	2	2	2	2	2	2	1	1	1	1	1	1	1	1	1	1
110	3	2	2	4	2	4	2	2	2	1	1	3	1	4	1	1	1	4	4	6	3	6	4	7	7	4	5	4	7	2	3	3	2	2	2	2	2	1	3	3	3	3	3	3	3	3	3	3	3
111	1	2	2	2	2	3	1	2	2	2	2	3	2	3	2	2	2	3	3	6	2	6	6	5	5	5	5	4	5	2	2	3	3	3	2	3	2	3	3	3	2	2	1	3	2	2	2	3	2
112	4	2	2	2	2	3	2	3	3	2	2	4	2	3	2	2	2	3	3	4	2	4	4	4	4	5	4	4	4	2	1	2	2	2	2	2	2	2	2	2	2	2	1	2	3	2	2	2	2
113	2	1	2	3	3	3	3	3	3	2	2	2	2	2	2	2	2	2	2	4	4	4	4	4	4	4	4	4	4	3	3	3	3	3	3	3	3	3	3	3	3	3	3	3	3	3	3	3	3
114	3	2	2	2	3	4	3	4	3	2	2	3	2	2	2	2	2	3	3	6	2	5	5	5	5	4	5	5	5	3	2	3	3	3	3	3	2	3	3	3	3	3	2	2	4	3	3	3	2
115	3	2	2	2	1	3	2	2	2	2	2	3	2	3	2	2	2	3	3	6	4	5	4	6	6	5	5	4	5	2	2	3	2	3	3	2	2	3	2	2	4	3	2	3	3	2	4	1	1
116	3	1	2	3	3	3	3	3	3	2	2	4	2	2	3	3	2	3	3	4	4	4	4	4	4	4	4	4	4	3	2	2	2	3	2	2	2	4	4	2	2	2	2	3	2	2	2	2	2
117	2	1	2	1	1	1	1	1	1	1	1	1	1	1	1	1	1	1	1	7	4	5	5	5	5	5	5	5	5	3	3	3	3	3	3	3	3	3	3	3	3	3	3	3	3	3	3	3	3
118	2	2	2	3	3	4	2	4	3	2	2	3	3	2	2	2	2	3	3	5	5	5	4	5	5	2	4	4	4	3	3	3	3	3	4	3	3	3	3	4	4	3	2	4	4	4	4	4	2
119	2	2	2	5	4	5	4	4	3	3	3	1	3	1	3	3	1	1	1	5	4	5	2	5	4	2	6	6	6	3	4	5	4	5	5	4	4	5	5	5	5	5	3	5	5	5	5	3	4
120	2	2	2	2	2	4	3	4	3	2	2	3	2	3	1	2	2	3	3	3	5	5	3	5	5	3	5	3	5	2	1	1	2	2	2	2	1	3	2	2	2	2	1	1	3	2	2	2	1
121	1	1	1	1	1	1	1	2	1	2	2	4	2	3	2	2	2	3	3	7	4	3	5	7	7	4	4	2	5	2	1	5	4	3	2	2	1	3	3	2	2	2	1	1	2	2	2	2	1
122	1	2	2	1	2	2	3	3	3	2	2	3	3	2	3	3	3	3	3	5	5	5	4	5	5	4	4	4	5	2	2	4	2	3	2	2	2	3	3	3	2	2	2	2	3	3	2	2	2
123	1	2	2	2	2	3	2	2	2	2	2	2	2	2	2	2	2	2	2	2	2	2	2	2	2	2	2	2	2	2	1	2	2	2	2	2	2	2	2	3	3	2	1	3	2	2	3	2	1
124	1	2	2	2	1	1	1	1	2	1	1	4	2	3	1	1	1	4	4	5	1	7	5	5	5	5	5	5	5	2	1	2	2	2	2	2	1	2	2	2	3	2	1	1	2	2	2	3	1
125	2	2	2	2	2	4	2	2	2	2	2	2	2	2	3	3	2	2	2	3	5	3	3	3	5	3	4	2	5	3	3	4	3	3	2	3	2	4	3	3	2	3	2	3	3	3	2	2	2
126	1	1	2	2	3	4	3	4	2	3	1	2	2	2	3	2	1	2	2	5	2	6	6	5	5	5	5	5	5	2	2	3	2	3	4	3	2	3	2	3	3	2	2	2	2	2	3	3	1
127	1	1	2	2	2	4	2	4	2	2	2	4	2	2	1	1	1	3	3	5	3	5	5	5	3	6	7	6	3	3	2	3	2	2	2	2	2	3	2	2	2	2	2	3	3	2	2	2	2
128	1	2	2	3	2	4	3	4	2	2	2	3	2	3	2	2	2	3	3	5	5	5	4	5	5	4	4	4	5	3	2	4	3	3	4	3	2	3	3	3	3	3	2	3	3	2	3	2	2
129	2	1	2	2	2	3	3	4	2	2	2	2	2	2	2	3	1	3	3	5	3	5	4	5	6	5	4	3	6	3	3	4	3	4	3	3	3	4	2	3	4	4	2	3	3	3	3	2	2
130	2	2	2	1	1	3	3	3	3	3	2	3	2	3	2	1	1	4	4	5	3	5	2	5	3	3	3	3	3	1	1	1	2	2	2	1	1	1	1	1	2	2	1	1	3	1	1	1	1
131	2	2	2	1	1	2	2	3	2	2	1	4	4	3	1	1	2	3	4	4	3	3	4	4	5	4	5	5	5	2	1	2	3	2	2	2	1	3	2	2	2	2	1	2	2	1	2	2	2
132	1	2	2	4	3	4	3	3	3	2	2	3	1	2	2	2	1	2	2	4	6	4	3	5	5	3	3	3	4	3	2	2	4	3	4	3	2	4	4	3	4	4	2	4	5	4	2	2	2
133	2	1	2	2	3	4	3	3	3	2	2	3	2	2	2	2	2	3	3	6	2	6	6	6	6	6	6	6	6	2	1	3	2	2	2	1	1	2	2	3	2	2	1	2	3	2	2	2	1
134	2	1	2	2	2	3	2	2	2	2	2	2	2	2	2	3	1	2	2	5	5	5	5	5	5	5	5	5	5	1	3	4	4	4	2	3	2	4	3	3	4	3	3	3	3	3	3	3	3
135	1	2	2	1	1	1	1	1	1	1	1	3	2	2	2	2	2	3	3	5	5	5	5	5	5	5	5	5	5	1	1	2	1	1	1	1	1	2	1	1	1	1	1	1	3	2	1	1	1
136	3	1	2	3	2	4	4	4	3	2	1	3	2	3	2	2	2	3	3	5	5	6	5	5	7	3	3	5	5	2	3	4	4	3	4	3	3	4	4	3	3	3	3	4	4	2	3	3	2
137	1	1	2	4	4	4	3	3	3	2	2	2	2	2	3	3	1	2	2	6	5	5	4	4	4	4	4	3	4	4	3	4	4	4	4	2	3	4	4	4	4	4	3	3	5	5	4	3	3
138	2	2	2	1	1	1	1	1	1	1	1	3	1	3	1	1	1	3	3	5	3	5	5	5	5	5	5	5	3	1	1	3	2	2	2	2	2	2	2	2	2	2	2	2	2	2	2	2	2
139	1	2	2	2	4	4	3	4	3	2	2	2	2	2	3	3	2	1	2	5	7	7	3	5	5	1	4	3	4	5	4	4	4	4	3	5	3	3	3	4	4	5	3	4	4	4	3	5	3
140	3	2	2	4	3	4	4	4	2	2	2	3	2	2	2	2	2	2	3	5	2	5	5	5	5	5	5	5	5	2	1	3	3	3	2	3	1	3	3	2	3	3	3	3	2	3	2	2	1
141	2	2	2	1	1	1	1	1	1	1	1	3	1	3	1	1	1	3	3	5	3	5	5	5	5	5	5	5	3	1	1	3	2	2	2	2	2	2	2	2	2	2	2	2	2	2	2	2	2
142	2	2	2	3	2	4	3	2	3	2	2	3	1	3	2	2	2	3	3	4	2	5	5	5	3	4	5	5	4	2	2	2	3	2	2	2	2	2	2	2	2	2	2	2	2	2	2	1	1
143	2	2	2	2	2	4	2	2	2	2	2	3	2	3	2	2	2	3	3	4	2	2	4	4	6	6	4	5	5	2	3	4	3	3	2	2	3	4	2	2	3	2	3	2	2	2	3	3	3
144	1	1	2	1	1	1	1	1	1	2	2	4	2	3	1	2	2	3	3	5	1	6	6	6	6	6	6	5	6	2	1	3	2	2	2	2	2	2	2	2	2	2	1	2	2	2	2	1	1
145	3	2	2	4	3	4	3	3	3	2	2	2	2	2	2	2	2	2	2	3	5	5	5	5	5	3	5	3	3	3	3	3	3	3	3	3	3	3	3	3	3	3	3	3	3	3	3	3	3
146	2	2	2	2	2	3	3	3	2	2	2	3	2	2	2	2	2	3	3	5	4	5	5	5	5	4	5	4	4	2	1	2	2	2	2	2	1	2	3	3	3	3	1	2	3	3	2	1	1
147	2	2	2	2	2	2	2	2	2	2	2	2	2	2	2	2	2	2	2	2	5	5	4	3	5	3	3	5	3	1	4	2	3	3	2	1	3	3	3	3	3	3	3	3	3	3	3	3	3
148	2	2	2	3	2	3	3	3	3	2	2	3	2	3	2	2	2	3	3	6	3	6	5	6	5	3	4	4	5	3	2	4	4	3	2	3	2	3	3	3	3	4	1	4	4	2	3	3	1
149	1	1	2	2	1	4	1	1	1	2	1	3	2	2	1	2	2	2	2	4	3	5	4	4	4	3	4	5	5	2	2	5	5	3	3	2	1	2	5	3	3	3	2	5	5	3	2	4	2
150	2	1	2	2	2	2	1	1	1	2	2	3	1	3	1	1	1	4	4	6	3	6	6	6	6	3	5	5	3	2	5	3	2	4	2	2	2	2	2	2	2	2	1	2	2	2	2	2	2
151	3	1	1	3	3	4	3	3	2	1	1	3	1	3	2	2	2	3	3	4	2	5	5	5	5	5	5	5	5	3	2	3	2	2	2	3	3	3	2	2	3	3	2	2	2	2	2	4	2
152	2	1	2	2	2	2	2	2	2	2	2	2	2	2	2	2	2	2	2	6	2	6	6	6	6	6	6	6	6	2	2	2	2	2	2	3	1	3	3	3	3	3	1	3	3	3	3	3	1
153	1	1	2	4	2	4	2	3	2	2	2	3	2	2	2	2	2	2	2	4	5	4	3	4	3	3	2	2	4	3	3	4	4	3	4	3	3	3	4	3	3	3	3	3	4	3	4	3	3
154	1	1	2	1	1	1	1	1	1	1	1	4	1	3	1	1	1	4	4	6	1	7	5	7	7	6	5	5	6	1	1	2	2	1	1	1	1	1	1	1	1	1	1	1	1	1	1	1	1
155	3	1	2	1	1	1	1	1	1	1	1	1	1	1	2	1	1	4	4	6	5	5	3	5	5	5	5	5	5	1	1	1	1	1	1	1	2	1	1	1	1	3	1	1	3	1	1	1	1
156	1	1	2	1	2	4	1	1	1	2	2	3	2	1	3	2	2	2	2	5	1	3	4	4	4	4	4	5	5	3	2	5	2	5	1	3	2	3	3	3	3	3	1	5	2	4	5	5	3
157	1	2	2	3	2	4	3	4	3	2	2	3	2	2	2	2	2	3	3	5	4	5	5	5	5	4	5	4	5	2	1	2	2	3	3	2	1	2	2	2	3	2	1	2	3	2	3	2	1
158	2	1	2	3	2	3	3	3	2	2	2	2	3	2	2	2	3	3	3	5	5	5	4	4	5	5	6	3	5	2	2	3	4	2	2	2	2	3	3	3	4	2	3	4	3	2	4	3	3
159	2	1	2	2	3	3	3	3	1	2	2	3	1	3	1	1	2	3	3	3	3	4	4	4	5	5	5	5	5	2	1	3	3	3	3	2	2	2	2	2	3	2	2	3	3	3	3	4	2
160	2	2	2	2	2	3	3	3	3	2	2	4	2	3	1	1	2	4	4	6	4	4	6	6	6	4	6	6	6	2	1	2	2	2	2	2	2	2	2	2	3	3	1	2	2	2	2	1	1
161	1	2	1	2	2	2	2	2	2	2	3	3	2	2	2	2	2	3	3	4	4	4	4	4	4	4	4	4	4	3	1	1	2	2	2	2	1	3	2	2	2	2	2	2	2	2	2	2	1
162	1	1	2	3	2	3	2	2	2	3	2	3	2	3	2	2	2	3	3	5	4	5	4	5	5	4	5	5	5	3	2	3	3	3	3	2	1	3	3	2	3	2	1	2	3	2	2	2	2
163	1	2	2	4	4	4	4	4	4	2	2	2	2	2	2	2	2	2	2	2	2	2	2	2	2	2	2	2	2	3	3	3	3	3	3	3	3	3	3	3	3	3	3	3	3	3	3	3	3
164	1	2	2	1	2	2	2	2	2	1	2	3	1	2	2	2	2	2	3	5	3	4	4	4	5	4	4	4	5	2	1	3	2	2	2	2	1	2	2	2	2	2	1	2	2	2	1	1	2
165	2	1	1	2	2	2	2	2	2	2	2	4	2	4	1	1	1	4	4	7	1	7	5	6	6	6	7	6	6	2	1	2	2	2	2	2	2	2	3	2	2	2	1	3	2	2	2	2	1
166	1	1	2	1	1	1	1	1	1	2	2	2	2	2	2	2	2	2	3	4	4	4	4	4	4	4	4	4	4	2	2	2	3	2	2	2	2	2	2	2	3	2	2	2	3	2	2	1	2
167	2	2	2	2	2	3	1	3	3	2	1	3	2	2	2	2	1	3	2	5	3	6	5	5	5	5	5	3	5	3	1	2	2	3	4	3	2	2	3	2	2	1	1	2	2	2	2	2	2
168	1	1	1	1	1	2	1	1	1	2	2	4	2	3	2	2	2	3	3	7	2	6	6	6	6	6	6	5	6	1	1	1	2	1	1	1	1	1	1	1	1	1	1	1	1	1	1	1	1
169	1	2	2	3	2	4	1	3	1	1	1	4	1	3	2	3	1	3	3	5	5	3	3	5	5	3	3	3	3	2	2	2	2	2	3	1	1	3	1	1	1	1	1	2	3	1	3	2	1
170	2	2	2	2	1	4	2	3	1	2	2	2	3	2	2	3	2	3	3	5	2	5	5	5	5	5	5	5	4	2	1	3	3	3	2	2	2	3	3	3	3	2	1	3	3	3	2	3	3
171	1	2	2	2	2	4	3	4	2	2	1	4	2	2	2	2	2	3	3	5	5	4	5	5	5	4	5	4	4	2	2	3	3	2	2	3	2	3	2	3	4	2	2	3	3	3	4	3	2
172	1	1	2	3	2	1	3	3	3	2	2	2	2	2	2	2	2	2	2	2	2	2	2	2	2	2	2	2	2	3	2	5	3	3	3	3	3	3	3	3	3	3	3	3	3	3	3	3	3
173	1	2	2	3	4	4	3	4	2	2	2	3	2	2	3	3	2	2	2	4	4	3	4	4	4	4	4	4	4	3	3	5	4	3	4	3	3	4	4	4	4	4	4	4	4	4	3	3	4
174	1	2	2	3	2	4	3	4	2	2	1	4	2	3	2	2	2	4	4	5	4	6	6	5	5	4	4	4	5	3	3	3	2	3	1	3	3	2	3	3	2	2	3	2	3	2	1	2	2
175	3	2	2	2	1	2	2	2	2	2	2	3	2	2	2	2	2	2	2	5	5	5	5	5	6	2	5	5	5	3	3	4	3	3	3	3	3	3	3	3	3	3	3	3	3	3	3	3	3
176	3	2	2	2	1	3	2	2	1	2	2	3	2	2	2	2	2	4	4	5	2	7	5	6	7	6	5	5	5	1	1	3	3	3	2	1	2	3	3	2	1	2	1	2	3	2	1	2	1
177	2	1	2	1	1	3	1	3	1	1	2	3	2	2	2	2	2	3	3	5	1	5	7	7	4	5	7	7	6	1	1	2	2	1	2	3	1	1	2	2	3	3	1	2	2	1	2	1	1
178	4	2	2	2	1	4	2	2	2	2	1	4	2	2	1	1	1	4	4	7	1	7	7	7	7	7	7	7	7	3	3	3	3	1	3	3	1	3	1	3	3	3	1	3	4	3	1	1	1
179	3	2	2	3	3	3	3	3	3	3	3	3	2	2	3	3	2	2	2	4	4	4	4	4	4	4	4	4	4	4	2	5	2	4	3	3	2	5	5	4	5	4	2	2	3	4	2	4	2
180	1	2	2	2	2	3	2	2	2	2	2	3	2	3	2	3	2	3	3	3	4	4	4	4	3	4	4	4	4	3	1	3	3	3	3	3	3	3	3	2	3	4	1	4	4	4	4	4	2
181	2	1	2	2	2	3	2	2	2	2	2	3	2	2	2	2	2	3	3	4	4	4	4	4	4	4	4	4	4	2	2	3	3	3	2	2	2	4	3	2	2	2	2	3	3	2	2	1	2
182	3	2	2	4	2	4	4	2	2	3	2	3	3	2	2	2	2	2	3	6	7	7	5	6	4	1	4	4	5	3	2	4	4	4	2	4	3	3	4	4	5	4	3	3	4	3	3	2	2
183	3	1	2	1	1	1	1	1	1	2	2	3	2	2	2	2	1	4	3	2	2	2	5	2	2	2	2	5	2	1	1	1	1	1	1	1	1	1	3	1	1	1	1	1	3	1	1	1	1
184	1	2	2	1	2	2	2	2	2	2	2	2	2	2	2	2	2	3	3	6	6	5	5	5	5	4	5	5	5	2	1	2	2	3	2	2	2	2	2	2	2	2	2	2	3	2	2	2	2
185	3	2	2	3	3	4	2	2	2	2	2	3	2	3	2	2	2	3	3	5	5	5	5	5	4	4	6	4	4	3	1	3	3	3	3	2	1	3	3	2	3	3	1	3	1	1	1	2	1
186	1	2	2	3	2	4	4	4	2	2	2	4	2	3	2	2	2	3	3	5	3	5	5	5	5	6	5	5	3	1	1	2	3	3	2	1	1	3	3	2	3	3	1	3	3	3	2	2	1
187	2	1	2	4	2	4	3	3	3	2	3	3	2	3	3	3	2	3	3	7	1	6	6	6	6	6	6	6	6	2	3	3	3	3	3	2	3	3	3	3	5	2	3	3	3	2	3	3	3
188	3	2	2	2	2	2	2	2	2	2	2	2	2	2	2	2	2	3	3	5	2	5	5	5	5	5	5	5	5	2	1	3	3	3	3	2	1	1	1	1	1	1	1	1	1	1	1	1	1
189	3	2	2	2	2	4	2	4	3	2	2	3	2	2	2	2	2	3	3	5	5	5	4	5	5	4	5	3	5	3	2	3	4	2	3	3	2	3	3	2	3	2	1	2	4	2	3	2	2
190	2	2	2	4	4	4	4	4	4	4	4	2	4	2	4	4	2	1	1	3	7	4	1	4	4	4	4	4	4	5	5	5	5	5	5	5	5	5	3	4	4	5	3	3	5	5	5	5	5
191	3	2	2	2	2	3	2	3	2	2	2	3	3	2	2	2	2	3	3	4	3	5	2	4	4	4	4	4	4	2	2	3	3	3	3	2	1	3	3	3	3	3	2	3	3	3	3	2	2
192	2	2	2	4	3	4	4	4	4	3	3	2	2	1	3	2	2	3	2	5	5	5	5	5	5	2	5	1	5	2	2	3	2	3	3	3	2	3	2	4	4	4	1	3	3	3	3	1	3
193	4	2	2	3	2	2	2	2	2	2	2	3	2	2	2	2	1	4	4	4	2	2	7	7	7	6	6	4	6	1	1	1	1	2	2	1	1	1	1	1	5	2	1	1	2	1	3	1	1
194	1	2	2	3	2	4	3	4	2	2	2	3	2	3	2	2	2	3	3	4	4	4	4	3	4	3	5	5	4	3	2	3	2	2	3	2	2	3	2	3	5	3	2	3	3	3	4	3	2
195	2	2	2	3	3	4	3	4	2	2	2	3	2	2	2	2	2	2	3	5	3	7	5	7	5	4	5	4	7	3	1	3	4	3	5	3	4	4	4	4	4	4	3	3	3	2	3	4	2
196	2	2	2	4	4	4	3	3	3	4	4	2	3	2	4	4	1	2	2	2	2	2	1	1	3	3	4	4	1	1	4	3	1	2	3	4	5	3	4	1	3	1	4	3	4	1	3	3	3
197	1	2	2	3	2	4	3	4	3	2	1	3	1	4	2	3	1	4	4	6	1	4	5	6	4	6	6	4	6	2	1	3	3	2	1	1	1	3	1	2	3	2	1	2	2	2	1	1	1
198	2	2	2	2	2	2	2	2	2	2	2	3	3	3	2	2	2	3	3	3	4	4	4	4	4	4	4	4	4	2	2	4	4	2	3	2	3	4	3	3	3	2	2	2	4	4	2	2	2
199	2	2	2	3	2	4	4	4	2	3	2	2	2	2	3	3	2	3	3	5	5	5	3	5	5	3	3	3	3	3	3	3	2	3	3	2	3	3	4	3	4	3	1	4	4	3	3	2	2
200	4	2	2	2	2	2	2	2	2	4	4	4	4	2	2	3	3	3	3	2	3	1	4	2	2	2	2	2	2	2	2	2	3	3	2	2	1	3	3	3	3	3	1	3	5	3	3	2	1
201	4	2	2	4	4	4	4	3	3	2	2	2	2	2	2	2	2	2	2	6	6	6	2	6	6	2	6	4	6	4	2	4	4	2	4	4	2	2	4	3	5	4	2	4	4	4	4	2	4
202	4	2	2	2	2	4	2	2	2	2	2	3	2	2	2	2	2	3	3	5	2	5	5	5	5	5	5	5	5	3	1	2	2	3	3	3	1	3	3	3	4	2	1	2	2	2	3	4	2
203	4	2	1	4	2	4	2	4	2	2	2	3	2	3	2	2	2	3	3	7	2	7	6	6	6	6	6	6	6	2	2	2	3	3	3	2	2	2	3	3	4	2	2	2	2	2	2	2	2
204	1	1	2	3	3	4	3	3	3	2	2	3	2	2	2	2	2	2	2	7	6	7	4	6	6	4	4	3	7	2	2	3	4	3	4	3	3	3	3	3	4	4	3	3	4	2	3	3	3
205	1	2	2	3	2	4	3	4	4	1	1	3	2	2	2	2	2	2	3	6	4	5	4	5	5	4	4	3	5	3	2	2	2	2	4	3	2	3	3	3	5	3	2	3	3	2	5	3	1
206	1	2	2	2	1	2	2	3	2	2	2	4	2	3	2	2	2	1	4	4	4	4	6	4	3	3	5	5	4	1	1	2	2	2	3	2	1	2	3	3	3	2	5	2	2	2	2	2	1
207	2	2	2	3	2	4	2	2	2	2	2	3	3	2	2	2	1	3	3	5	5	5	4	5	5	4	4	3	5	2	2	3	4	3	3	3	2	3	4	3	3	3	1	2	4	3	3	1	1
208	2	2	2	2	1	2	1	1	1	1	1	4	1	4	1	1	1	4	4	7	1	7	7	7	7	7	7	7	7	1	1	2	2	1	1	1	1	1	2	2	1	1	1	1	1	1	1	1	1
209	4	2	2	1	1	1	1	1	1	1	1	4	1	4	1	1	1	4	4	5	1	1	7	1	1	7	7	7	1	1	1	1	1	1	1	1	1	1	1	1	1	1	1	1	1	1	1	1	1
210	3	1	2	2	2	4	2	2	2	2	2	3	2	2	2	2	2	3	3	4	5	5	3	3	3	3	3	3	3	2	1	3	4	3	3	3	1	3	3	3	3	3	3	3	3	3	3	2	2
211	2	2	2	1	1	1	1	1	1	1	1	4	2	4	2	2	2	4	4	3	3	4	5	4	4	5	5	5	4	2	1	2	2	2	2	1	1	2	2	2	2	2	1	2	2	1	1	1	1
212	3	2	2	4	3	4	3	3	3	2	2	3	2	3	2	2	1	4	4	5	2	4	4	5	5	4	7	5	5	2	1	3	2	2	3	2	2	3	2	3	3	2	1	2	2	2	3	2	1
213	2	2	2	2	1	4	3	3	2	1	1	3	2	3	1	2	1	2	4	3	5	6	3	6	6	5	6	3	5	2	2	3	2	3	3	2	1	3	4	2	4	2	1	1	3	2	4	2	2
214	3	1	2	3	2	3	3	3	3	2	2	3	2	3	2	2	1	3	3	5	3	5	4	5	5	4	4	4	5	2	2	3	3	2	3	2	2	3	2	2	4	3	2	3	4	2	4	2	2
215	2	1	2	2	3	2	2	2	2	2	2	3	2	2	2	2	1	2	4	4	6	6	4	6	6	4	4	3	6	3	3	2	3	3	2	2	3	3	3	1	3	5	3	4	2	3	1	3	1
216	1	2	2	3	3	4	3	3	3	2	2	3	2	3	2	2	2	2	3	5	3	5	5	5	5	5	5	5	5	2	2	2	2	2	2	2	2	2	2	2	2	2	2	2	2	2	2	2	2
217	1	2	2	3	2	2	2	2	2	2	2	3	1	2	2	2	2	3	3	2	4	4	4	4	4	4	4	4	3	1	1	1	2	2	2	1	1	1	1	1	3	1	1	1	1	1	1	1	1
218	1	2	2	3	4	3	3	4	3	2	2	3	2	2	3	3	2	2	2	4	5	4	4	5	3	3	3	2	4	3	1	4	3	4	2	4	1	4	3	3	4	5	1	4	3	4	3	1	1
219	2	2	2	2	3	3	3	3	3	2	2	3	2	3	2	2	1	3	3	6	3	5	5	5	5	4	4	4	5	3	3	3	3	3	3	4	3	3	3	2	3	3	1	3	3	3	3	2	2
220	1	2	2	2	2	2	2	2	2	1	2	4	2	3	2	2	1	3	4	6	2	6	7	7	7	7	7	6	6	2	1	2	2	2	2	2	2	2	2	2	2	2	1	1	1	2	2	2	1
221	2	2	2	2	2	2	2	2	2	2	4	3	2	3	2	2	2	3	3	6	2	6	6	6	6	6	6	4	5	2	1	2	2	2	2	2	1	2	2	2	2	2	1	2	2	2	2	2	1
222	1	2	2	2	2	3	2	2	2	2	2	3	2	2	2	2	1	3	3	5	4	5	4	5	5	4	4	4	4	2	2	2	2	2	2	2	2	2	2	2	2	2	2	2	2	2	2	2	2
223	3	2	1	2	1	3	1	1	1	2	2	3	2	2	2	2	2	3	3	5	5	5	4	5	5	4	4	4	5	2	1	3	3	3	2	1	2	4	3	3	2	2	1	3	3	2	2	2	1
224	2	2	2	3	2	4	3	3	2	2	2	3	2	3	1	1	1	4	4	6	4	5	5	5	5	4	5	5	4	5	5	5	3	2	5	4	5	5	5	3	5	3	5	5	3	3	5	2	5
225	4	2	2	1	1	2	1	2	1	2	2	3	2	3	2	2	2	4	4	5	1	1	5	5	3	5	5	5	3	2	1	2	2	1	2	1	1	2	2	2	3	2	1	2	2	1	2	2	1
226	2	1	2	2	4	4	3	3	3	2	2	3	3	3	3	2	2	3	3	5	3	5	3	5	5	5	5	5	5	3	3	4	4	3	3	3	4	4	3	3	3	4	3	5	3	4	2	3	3
227	2	1	2	2	3	4	4	3	2	2	2	4	2	4	2	2	2	4	4	6	3	5	4	5	5	5	5	4	5	2	2	4	2	2	2	2	2	4	2	2	2	2	2	2	2	3	2	3	2
228	1	1	2	2	2	2	2	2	2	2	2	3	2	3	2	2	2	2	2	2	2	2	2	2	2	2	2	2	2	2	2	2	2	2	2	2	2	2	2	2	2	2	2	2	2	2	2	2	2
229	2	2	2	2	3	4	4	4	4	2	2	3	2	2	2	2	1	2	2	4	5	5	4	4	4	3	3	3	3	3	3	3	5	3	4	4	3	2	3	2	2	3	3	2	3	2	5	5	3
230	2	2	2	2	2	4	3	4	2	2	2	3	2	3	2	2	2	2	3	6	2	6	6	6	6	6	6	6	6	2	2	4	2	2	2	3	2	4	4	4	3	3	2	3	4	2	2	4	2
231	2	2	2	2	2	2	3	3	3	2	2	2	2	2	2	2	2	2	2	7	4	7	4	7	7	3	5	4	5	2	2	3	3	3	2	3	2	3	2	2	2	2	2	2	2	3	2	2	2
232	1	2	1	3	2	2	2	2	2	2	2	3	1	2	2	2	2	3	3	6	6	7	6	6	5	5	3	3	5	2	2	2	2	2	2	2	2	2	2	2	2	2	2	2	2	2	2	2	1
233	4	1	1	2	2	1	3	3	2	1	1	4	1	3	1	1	1	4	4	7	1	7	7	7	7	7	7	7	7	2	1	2	2	3	1	2	1	3	2	2	2	2	1	2	3	2	1	2	1
234	4	1	2	2	2	2	2	2	2	1	1	4	1	4	1	1	1	4	4	7	2	7	7	7	7	7	7	7	7	2	2	2	2	2	2	2	2	2	2	2	2	2	2	2	2	2	2	2	2
235	3	2	2	2	2	4	2	4	2	2	1	4	1	2	2	3	1	3	3	6	2	6	5	6	7	5	6	5	6	2	1	2	2	4	1	2	1	3	4	2	2	2	1	2	4	3	1	1	1
236	3	2	2	1	1	3	2	3	2	2	2	3	2	2	2	2	2	3	3	3	3	3	6	6	6	5	5	5	5	2	2	2	3	2	3	2	1	2	2	2	2	2	1	2	3	2	2	2	1
237	4	1	1	1	1	1	1	1	1	2	2	4	2	2	2	2	1	3	3	2	2	1	2	5	5	3	4	4	4	1	3	1	2	2	1	1	3	1	1	1	2	2	3	3	1	1	1	1	3
238	3	2	2	1	1	2	2	2	2	2	2	3	2	2	2	2	2	3	3	2	2	3	2	2	2	2	2	2	2	2	2	1	2	1	1	1	1	1	1	1	1	1	1	1	1	1	1	1	1
239	1	1	2	1	1	1	1	1	1	1	1	3	1	2	1	1	1	4	4	7	4	4	5	5	5	5	5	5	5	1	1	1	1	1	1	3	1	3	3	3	3	3	1	1	3	3	1	1	1
240	1	2	2	2	2	4	2	2	2	2	2	2	2	2	2	2	2	3	2	6	5	6	3	7	7	4	6	3	6	2	1	3	3	3	2	2	1	3	2	2	3	3	1	2	3	2	2	2	1
241	4	2	2	5	2	3	4	4	3	2	2	3	2	3	1	2	1	3	3	4	3	6	6	6	6	7	7	6	6	3	3	2	3	2	2	2	2	3	3	2	4	3	2	3	2	3	5	5	2
242	4	2	2	2	2	2	3	4	3	1	1	4	2	3	2	2	2	4	4	6	1	5	6	5	6	5	6	6	6	3	2	2	2	2	2	2	2	3	2	2	3	2	2	2	3	3	2	2	2
243	4	2	2	3	1	4	1	1	1	2	2	3	1	3	1	2	1	3	3	7	6	5	6	5	5	2	2	2	7	1	3	1	1	1	5	1	3	3	1	3	5	1	3	1	1	1	5	1	3
244	1	2	2	2	3	4	3	3	3	3	1	1	3	1	3	3	1	2	2	5	5	5	2	4	4	4	4	4	4	2	2	5	3	5	3	2	3	5	5	5	4	2	3	3	4	4	2	2	3
245	1	2	2	2	2	3	3	3	3	2	1	3	2	2	2	2	2	2	2	5	5	5	5	5	5	5	5	5	5	1	2	2	2	2	2	2	2	2	2	2	2	2	2	2	2	2	2	2	2
246	1	2	2	4	3	5	2	5	1	4	3	1	2	1	4	4	2	1	1	3	5	5	3	5	4	3	3	1	4	3	3	4	4	4	5	3	3	4	2	5	5	3	3	4	3	5	5	2	4
247	2	2	2	1	1	1	1	1	1	1	1	4	1	4	1	1	1	4	4	7	1	7	7	7	7	7	7	7	7	1	1	1	1	1	1	1	1	1	1	1	1	1	1	1	1	1	1	1	1
248	3	2	2	1	1	1	1	2	1	2	1	4	2	3	2	2	2	4	4	5	5	5	2	5	5	2	5	5	5	2	1	3	3	2	2	1	1	2	3	2	3	2	1	2	2	1	2	1	1
249	1	2	2	2	3	3	2	2	2	2	3	2	2	1	3	3	1	2	2	7	6	7	2	7	7	2	2	2	7	3	3	4	2	4	2	2	3	3	3	4	4	3	2	3	3	4	2	3	3
250	1	1	2	2	2	2	2	2	2	2	1	3	2	3	1	2	1	4	4	7	5	5	2	5	7	2	2	5	5	2	3	2	4	3	2	2	1	3	3	4	3	2	1	2	3	3	3	2	1
251	2	2	2	2	2	4	2	4	2	2	2	3	2	2	2	2	2	2	3	5	4	6	4	6	4	4	4	4	6	3	2	4	3	3	3	3	3	4	4	3	3	3	2	2	3	3	3	3	3
252	1	2	2	3	4	4	2	2	2	2	2	1	2	2	3	4	1	1	2	5	5	5	2	5	5	2	5	2	2	3	4	4	4	3	2	2	4	4	4	3	4	3	4	3	4	3	4	3	4
253	1	1	2	2	1	3	1	1	1	1	1	3	2	3	1	1	1	3	3	4	5	4	3	5	5	4	5	4	5	2	2	3	3	2	1	3	2	2	2	2	2	4	2	2	3	2	2	3	2
254	1	1	1	1	1	2	1	2	1	3	2	3	2	3	2	2	2	3	3	6	6	6	5	6	6	3	3	3	5	2	1	4	2	3	2	2	1	3	2	2	2	2	1	2	2	1	2	2	1
255	3	2	2	2	1	4	4	4	2	2	2	4	2	4	2	2	2	4	4	6	1	6	4	6	6	3	6	6	6	2	1	2	1	1	2	1	1	2	1	1	1	1	1	2	2	1	1	1	1
256	3	2	2	2	2	2	2	2	2	2	2	3	2	3	2	2	2	3	3	3	4	4	4	4	4	4	4	4	4	2	2	2	3	2	1	2	2	3	3	3	3	2	1	2	3	2	3	2	1
257	3	1	2	4	4	1	2	2	2	2	2	2	2	2	2	2	2	2	2	7	6	6	5	6	6	5	4	4	5	3	1	3	3	3	2	3	3	3	3	3	3	4	1	3	3	3	3	3	3
258	3	2	2	1	1	1	1	1	1	2	2	2	2	2	2	2	2	2	2	5	2	5	5	5	5	5	5	5	5	3	2	2	2	2	2	2	2	2	2	2	2	2	2	2	2	2	2	2	2
259	3	2	2	3	3	3	3	3	3	2	2	4	2	2	2	2	2	4	4	5	5	5	5	5	5	5	5	5	5	1	1	1	1	1	1	1	1	1	1	1	1	1	1	1	1	1	3	1	1
260	3	2	2	1	1	1	1	1	1	2	2	2	2	2	2	2	2	2	2	4	4	4	4	4	4	4	4	4	4	2	2	2	2	2	2	2	2	2	2	2	2	2	1	1	2	2	2	1	1
261	3	1	2	2	1	1	1	1	1	2	2	3	1	2	2	2	2	4	4	6	6	6	6	6	6	6	6	6	6	2	2	2	2	2	2	2	2	2	2	2	2	2	2	2	2	2	2	2	2
262	3	2	2	2	2	2	2	2	2	2	2	4	2	4	2	2	2	4	4	4	4	4	4	4	4	4	4	4	4	2	2	2	2	2	2	2	2	2	2	2	2	2	2	2	2	2	2	2	2
263	3	1	2	2	2	2	2	2	2	2	2	3	2	2	2	3	2	3	3	5	3	5	5	5	5	5	5	5	5	2	1	3	3	3	2	3	1	3	3	3	2	3	1	3	3	3	3	3	1
264	3	2	2	2	2	2	2	2	2	2	2	3	2	3	2	3	2	2	3	5	5	5	4	5	5	4	4	5	5	2	3	3	4	3	2	3	3	3	4	3	3	2	3	3	4	2	3	3	3
265	3	1	2	1	1	1	1	1	1	1	1	1	1	1	1	1	1	1	1	1	1	1	1	1	1	1	1	1	1	1	1	1	1	1	1	1	1	1	1	1	1	1	1	1	1	1	1	1	1
266	3	2	2	1	1	2	3	3	3	2	2	3	1	3	1	1	1	3	3	6	3	6	6	6	6	6	6	6	6	2	1	2	2	2	2	2	2	2	2	2	2	2	2	2	2	2	2	2	1
267	3	2	2	1	1	1	1	1	1	2	2	4	2	3	2	2	2	3	3	5	2	5	5	5	5	5	5	5	5	1	1	3	3	3	1	1	1	2	2	2	2	2	1	1	1	2	2	2	1
268	3	2	2	1	1	2	4	3	2	1	1	3	2	2	2	2	2	3	3	6	4	6	5	6	6	6	6	6	6	2	2	2	2	2	2	2	1	3	2	2	4	2	2	2	2	2	2	2	2
269	3	1	2	1	2	2	2	2	2	2	2	3	2	2	2	3	2	3	3	5	2	6	6	6	6	5	5	5	5	2	2	2	3	2	2	2	2	2	3	2	2	2	2	2	2	2	1	2	1
270	3	2	2	2	2	4	2	3	2	2	2	3	2	2	3	2	2	2	2	6	5	7	4	5	5	2	4	4	6	2	3	2	2	3	2	2	3	3	3	3	3	2	3	2	3	3	2	2	2
271	3	2	2	2	2	2	2	2	2	2	2	3	2	3	1	1	1	4	4	6	4	5	5	5	5	5	5	5	5	2	2	2	2	2	2	2	2	2	2	2	2	2	2	2	2	1	2	2	1
272	3	2	2	4	4	4	3	4	3	2	2	3	2	2	2	3	2	3	2	7	1	1	7	1	1	7	7	7	1	3	3	4	3	3	3	4	3	3	4	3	3	3	2	3	1	3	3	3	1
273	3	2	2	1	1	4	3	3	3	2	2	3	2	2	3	2	2	2	3	5	5	5	5	5	5	3	4	4	5	2	3	3	3	2	1	2	1	2	2	2	2	2	2	2	2	2	2	3	3
274	3	2	2	2	2	4	3	5	3	2	2	3	2	2	2	2	2	3	3	5	3	6	2	5	5	4	5	5	5	3	3	3	3	3	2	3	2	3	3	3	2	3	2	3	3	3	2	1	3
275	3	1	2	2	2	3	3	4	2	2	2	3	2	3	2	2	2	3	3	5	6	5	5	6	6	6	6	6	5	2	1	2	3	3	3	2	2	3	3	3	3	3	2	2	4	3	3	2	2
276	3	2	2	2	3	3	3	2	2	2	2	3	2	3	2	2	2	3	3	4	4	4	4	3	4	4	4	4	4	3	1	3	3	2	2	2	1	3	4	2	3	3	1	3	3	3	2	2	1
277	3	2	1	3	3	4	3	3	3	2	2	4	2	3	2	2	2	3	3	5	4	3	4	5	5	4	4	5	5	3	1	3	2	3	3	2	1	3	3	3	3	3	1	2	3	2	2	2	1
278	3	2	2	4	3	3	3	3	3	3	3	2	2	2	2	2	3	4	1	3	5	5	4	4	3	3	2	4	5	2	1	1	5	3	3	1	1	3	3	5	3	2	1	1	5	3	3	1	1
279	3	2	2	2	2	4	3	3	3	2	2	3	3	2	2	3	2	2	2	4	4	5	4	5	5	4	4	4	4	3	3	3	4	3	2	3	3	3	3	3	4	3	2	3	3	3	3	3	3
280	3	1	2	2	3	3	3	3	3	2	2	3	2	2	2	2	2	2	2	4	4	4	4	5	4	4	4	4	4	3	1	4	3	3	2	3	2	3	4	3	3	3	2	2	3	2	2	3	2
281	3	2	2	3	2	3	3	3	3	3	3	2	3	2	3	3	2	2	2	5	5	5	5	7	5	4	5	4	5	2	3	3	3	5	5	2	4	4	5	4	4	3	3	3	4	4	5	2	3
282	3	2	2	3	3	3	3	3	3	2	2	3	2	2	2	2	2	2	2	5	3	5	4	4	4	4	4	4	4	3	2	3	3	3	3	3	2	3	3	3	3	3	1	3	3	3	3	1	3
283	3	2	2	4	3	3	3	3	3	3	2	3	2	2	3	3	2	2	3	5	5	5	3	5	5	2	2	4	5	3	3	2	4	3	4	3	3	3	4	4	3	3	3	3	4	3	4	4	4
284	3	2	2	1	1	1	2	2	2	2	2	3	2	2	2	2	2	4	3	5	3	5	5	5	5	5	5	6	5	2	2	4	2	2	1	1	2	3	1	2	2	2	2	2	3	2	1	2	2
285	3	2	2	4	3	4	4	4	3	2	2	3	2	3	2	2	1	3	3	6	2	6	5	6	6	5	5	5	5	3	3	3	3	3	4	2	2	3	2	3	3	2	2	3	2	2	4	2	2
286	3	1	2	1	1	3	1	2	1	2	2	3	2	3	2	2	2	4	4	4	5	4	4	5	4	4	4	4	4	2	1	3	2	3	3	1	1	3	3	1	1	1	1	1	3	1	1	1	1
287	3	2	2	2	4	4	4	4	4	3	3	2	3	2	3	3	2	1	1	5	5	5	4	5	5	4	4	4	5	2	2	4	3	4	2	3	2	4	4	3	3	3	1	4	3	3	2	2	3
288	3	2	2	4	3	4	3	4	3	3	2	2	3	2	2	3	1	3	3	5	5	5	1	5	5	3	3	3	5	4	1	5	4	3	5	4	1	3	4	3	3	3	1	3	5	3	3	4	1
289	3	1	1	2	4	3	3	3	3	2	2	2	3	3	3	3	2	2	2	5	7	7	4	6	5	3	2	2	6	2	3	4	3	4	3	2	3	4	3	3	3	4	3	3	5	4	3	2	3
290	3	2	2	4	2	4	2	2	3	2	2	3	2	2	2	2	2	3	4	6	3	4	5	5	5	5	5	4	4	2	1	2	3	2	1	1	2	2	4	3	3	3	2	2	3	2	2	2	2
291	3	1	2	2	2	2	2	2	2	2	2	3	2	2	2	2	2	3	3	5	4	5	4	5	5	4	4	4	5	2	2	4	3	3	2	1	2	2	4	2	3	2	2	3	3	2	2	1	1
292	3	2	2	2	2	2	3	3	2	3	2	3	2	2	2	3	2	3	3	5	3	3	4	3	5	3	5	5	2	2	2	3	3	3	3	3	2	2	4	3	4	3	1	3	4	3	3	3	3
293	3	2	2	3	3	4	3	3	3	2	2	3	3	2	2	3	2	2	2	7	3	7	4	7	5	4	3	7	5	3	3	4	4	3	4	4	3	4	4	3	4	4	3	4	3	3	4	4	3
294	3	2	2	4	3	4	2	2	1	2	2	1	3	1	3	3	2	2	2	5	6	4	4	5	5	4	4	2	6	2	3	3	3	4	2	4	2	2	3	3	3	2	2	2	3	3	2	3	2
295	3	1	1	1	1	1	1	1	1	1	1	4	2	3	2	1	2	4	4	6	2	6	5	6	6	6	6	6	6	2	2	3	3	2	2	2	2	3	3	2	2	2	2	2	2	2	2	2	2
296	3	1	2	2	3	4	3	3	3	3	2	2	2	2	2	2	2	2	2	5	4	5	4	5	5	4	4	4	4	3	1	4	3	3	3	3	1	4	2	3	2	2	1	4	3	3	3	2	2
297	3	2	2	3	4	4	4	4	3	2	2	3	3	1	3	3	1	2	2	6	6	6	3	5	5	4	3	3	5	4	2	3	3	4	4	5	2	3	3	4	5	5	2	3	5	4	5	5	3
298	3	2	2	2	2	4	5	4	3	3	2	3	2	2	3	3	2	2	2	6	6	6	4	4	5	2	7	2	4	3	4	3	4	2	1	3	3	3	4	4	4	3	5	3	5	3	3	3	3
299	3	2	2	2	2	2	3	2	2	2	2	3	2	3	2	2	2	4	4	6	3	6	6	6	5	6	6	6	6	2	3	2	1	2	4	2	3	3	2	3	3	2	2	2	2	2	3	2	2
300	3	2	2	3	2	4	2	2	2	2	2	3	2	2	3	3	2	3	3	3	3	5	4	4	4	5	4	4	4	3	3	3	3	3	2	2	2	2	3	3	3	3	2	2	2	2	3	3	2
301	3	1	2	2	2	3	1	1	1	2	2	3	2	3	2	2	2	3	3	5	2	5	5	5	5	5	5	5	5	3	3	3	3	1	1	1	3	3	3	3	3	1	3	3	3	3	3	3	3
302	3	1	2	2	2	3	2	2	2	2	2	3	2	3	2	2	2	3	3	5	5	5	4	4	4	4	4	4	4	3	3	3	3	3	3	3	3	3	3	3	3	3	2	2	3	2	2	3	2
303	3	2	2	1	2	2	3	3	3	1	1	4	1	4	2	2	1	3	3	7	2	7	6	6	6	6	6	6	6	2	1	3	2	3	2	2	1	2	2	2	2	2	1	2	3	2	1	2	2
304	3	1	2	2	1	2	1	1	1	2	2	4	2	3	1	1	1	4	4	5	5	7	4	5	5	3	5	3	5	2	1	3	2	2	1	2	2	3	3	3	3	3	1	3	2	3	3	2	3
305	3	2	2	2	2	3	1	3	2	2	2	3	1	3	2	2	1	3	3	6	1	1	5	5	5	4	4	4	5	2	1	2	1	2	1	2	1	3	2	1	1	1	1	2	3	2	1	1	1
306	3	2	2	2	2	3	4	4	3	2	2	3	2	2	2	2	2	3	3	5	3	5	3	3	5	3	3	3	5	2	2	3	3	2	2	2	2	3	3	3	2	2	2	2	4	2	2	2	2
307	3	1	2	2	2	3	2	3	3	2	2	3	2	3	2	2	2	3	3	4	5	5	4	5	5	4	4	4	5	3	2	4	3	3	4	3	2	4	4	3	3	3	1	3	3	3	3	3	2
308	3	1	2	3	2	4	3	4	3	2	2	2	2	2	2	2	2	3	3	4	5	4	4	4	4	4	4	4	4	3	2	3	3	4	3	3	3	2	3	3	3	4	2	3	3	3	3	2	2
309	3	1	2	1	1	4	3	3	3	2	2	4	2	2	2	2	2	3	3	7	6	4	4	4	4	5	5	7	5	2	2	2	2	2	2	2	2	2	2	2	2	2	2	2	2	2	2	2	2
310	3	2	2	1	2	2	1	1	1	1	1	3	2	4	1	2	1	4	4	6	1	6	7	7	4	5	5	5	5	1	1	2	2	2	1	1	1	2	2	2	2	2	1	2	2	2	2	1	1
311	3	1	2	2	2	2	1	1	1	2	2	4	2	3	2	2	1	4	4	5	4	5	5	5	5	4	5	4	5	3	1	2	3	2	2	2	1	2	3	2	3	2	1	2	3	3	2	2	1
312	3	2	2	1	1	3	2	3	2	2	1	2	2	1	2	2	1	3	3	6	7	7	4	6	7	4	4	4	6	3	3	3	4	4	4	2	2	3	5	4	5	3	2	4	5	3	1	3	2
313	3	2	1	1	1	2	1	1	1	2	2	3	2	3	1	1	1	4	4	6	2	6	6	7	7	6	6	6	6	2	1	3	2	3	2	2	2	3	3	2	3	2	1	3	2	2	1	1	1
314	3	1	2	2	2	4	2	2	2	2	2	3	2	2	2	2	2	3	3	5	3	5	3	5	5	5	3	3	5	2	1	3	2	2	1	2	1	3	2	2	2	2	1	2	2	2	2	2	2
315	3	1	2	2	2	2	2	2	2	2	2	3	2	3	2	2	2	3	3	5	3	5	5	5	5	5	5	5	5	2	3	3	2	2	2	2	2	2	2	2	2	2	2	2	2	2	2	2	2
316	3	1	2	1	1	3	2	3	2	2	2	4	2	3	2	2	2	3	4	3	2	5	5	6	6	5	5	5	4	2	1	3	3	2	1	1	1	3	2	2	1	2	1	1	3	2	2	2	1
317	3	1	1	2	2	3	3	3	3	3	2	2	2	1	3	3	1	2	2	5	5	5	5	5	5	2	1	1	5	3	3	3	3	4	3	3	2	3	3	3	3	3	2	3	3	3	3	5	2
318	3	2	2	2	1	4	1	4	4	1	1	4	1	3	2	1	1	4	4	5	1	5	7	6	4	7	7	7	7	2	1	2	2	2	3	1	1	2	2	1	3	1	1	2	2	3	1	1	1
319	3	1	2	1	2	3	2	2	2	2	2	4	2	3	2	3	2	3	3	6	2	6	6	6	6	5	4	3	5	2	1	3	3	3	2	2	1	2	3	3	3	2	1	1	3	2	1	2	1
320	3	1	2	4	4	4	3	3	3	2	2	3	2	2	3	3	2	2	3	4	5	5	4	5	4	3	5	4	5	4	3	4	4	4	4	4	2	4	4	4	4	4	3	4	3	4	4	4	3
321	3	2	2	3	3	3	4	4	4	2	2	3	2	3	2	2	2	3	3	5	3	5	4	5	5	3	5	4	4	3	1	3	3	3	2	2	2	2	3	3	3	2	1	4	4	3	4	3	2
322	3	1	2	1	1	3	2	2	2	1	2	4	1	3	1	1	2	3	3	4	6	3	6	3	3	4	6	6	3	1	1	1	1	1	2	1	1	1	1	1	2	2	1	1	1	1	1	1	1
323	3	2	2	2	2	3	3	3	3	2	2	3	2	3	2	2	2	3	3	5	4	5	5	5	5	5	5	4	5	1	1	2	2	3	1	1	2	2	2	1	2	1	1	2	1	1	1	1	1
324	3	1	1	1	1	1	2	1	1	2	2	3	2	3	1	2	2	3	3	5	4	4	5	5	5	4	4	4	4	2	1	3	3	3	2	1	1	3	2	3	2	1	1	3	3	3	3	1	1
325	3	1	2	2	2	4	2	2	2	2	2	4	2	4	2	2	2	4	4	5	1	5	4	5	5	4	4	4	7	2	1	1	1	2	4	1	1	4	2	2	1	2	1	1	1	2	1	1	1
326	2	1	1	2	2	2	2	2	2	2	2	3	2	3	2	2	2	3	3	7	2	7	4	7	5	5	4	5	5	3	3	3	3	2	1	3	3	3	3	3	3	3	3	3	3	3	1	3	3
327	3	2	2	1	2	3	3	3	3	2	1	3	2	3	1	1	1	3	3	6	2	6	7	7	5	5	6	6	6	1	1	2	2	2	1	1	1	2	2	2	1	1	1	1	3	2	1	1	1
328	3	1	1	1	2	2	2	3	2	1	1	3	1	2	1	1	1	3	3	6	6	6	5	5	6	4	6	3	6	1	1	2	3	1	1	1	1	3	3	2	2	1	1	1	3	1	1	2	1
329	3	1	2	2	2	2	2	2	2	2	2	3	2	2	2	2	2	2	2	5	6	5	3	5	5	3	5	3	5	3	3	4	4	3	3	3	3	4	3	3	3	5	3	4	3	3	3	3	3
330	3	1	2	3	1	3	1	3	3	2	1	3	2	2	2	2	2	3	3	6	2	7	4	7	7	4	4	4	7	2	3	2	3	2	5	1	3	3	3	4	5	1	3	2	3	2	5	2	3
331	3	2	2	2	2	2	2	2	2	2	1	3	2	3	2	1	1	3	3	5	3	6	3	5	5	5	5	5	5	2	1	2	2	2	1	2	1	2	3	2	2	2	1	3	3	3	2	2	2
332	3	2	2	2	2	4	2	2	2	3	2	2	2	2	2	3	2	3	3	4	5	4	3	4	4	4	4	4	4	3	3	3	2	3	1	2	2	2	2	2	3	2	2	2	3	2	3	2	3
333	3	1	2	2	1	5	3	2	2	2	1	3	1	3	1	1	1	3	3	5	5	7	3	7	7	3	4	4	7	3	2	3	2	2	2	2	2	2	2	2	2	2	2	2	2	2	2	2	2
334	4	2	1	3	3	3	3	3	3	2	2	2	2	2	2	2	2	2	2	4	4	4	4	4	4	4	4	4	4	3	3	3	3	3	3	3	3	3	3	3	3	3	3	3	3	3	3	3	3
335	4	2	2	1	1	1	1	4	1	1	1	3	1	3	1	1	1	3	3	6	6	6	6	6	6	4	6	4	5	2	2	2	2	2	2	1	2	2	2	2	2	2	2	2	2	2	2	2	2
336	4	2	2	2	2	2	2	2	2	1	1	3	2	3	2	1	1	3	4	1	4	6	7	3	7	5	1	7	5	3	1	3	1	1	1	1	1	1	1	1	1	2	1	1	1	1	2	1	1
337	4	2	2	2	2	3	2	2	2	2	2	3	2	3	2	2	2	3	3	6	4	5	4	5	5	4	4	3	4	3	1	3	3	3	2	1	1	2	2	2	2	2	1	2	2	1	1	1	1
338	4	1	2	1	1	1	1	1	1	1	1	4	2	4	2	2	2	4	4	7	1	6	7	7	7	7	5	4	5	1	1	1	1	1	1	1	1	1	1	1	1	1	1	1	1	1	1	1	1
339	4	2	2	3	3	3	3	3	3	2	2	2	2	2	2	2	2	2	2	4	4	4	4	4	4	4	4	4	4	1	1	1	1	1	1	1	1	1	1	1	1	1	1	1	1	1	1	1	1
340	4	2	2	1	1	1	1	1	2	3	3	3	2	2	2	3	3	4	4	4	2	2	5	5	5	5	5	5	5	2	1	3	3	1	1	1	1	1	1	1	1	1	1	1	2	2	2	2	1
341	4	2	2	1	1	1	1	1	1	1	1	4	1	4	1	1	1	4	4	7	1	7	7	7	7	7	7	7	7	1	1	1	1	1	1	1	1	1	1	1	1	1	1	1	1	1	1	1	1
342	4	2	2	2	1	2	1	1	1	1	1	4	2	3	2	2	2	4	4	6	2	6	5	5	5	5	5	5	5	2	1	3	3	2	1	2	1	3	3	3	3	3	1	3	3	3	1	3	1
343	4	1	1	2	2	2	2	2	2	1	1	4	1	2	1	2	1	3	3	1	1	7	7	7	7	7	7	7	7	3	1	3	3	3	2	3	1	3	3	1	4	1	1	1	1	1	2	2	1
344	4	2	2	4	2	4	4	4	1	2	2	3	2	2	2	3	2	3	3	3	1	3	5	2	2	5	5	5	2	3	2	4	4	3	3	2	2	3	2	3	3	2	1	4	2	2	2	3	1
345	4	2	2	3	3	4	4	4	4	2	2	2	2	2	2	2	2	2	3	6	5	5	4	4	5	4	4	4	4	3	1	3	1	2	3	3	1	3	3	3	3	3	1	3	3	3	3	3	1
346	4	1	2	2	1	4	2	3	1	1	1	3	1	3	1	1	1	3	4	7	1	7	5	7	5	5	4	5	5	2	3	3	2	2	3	1	2	2	3	3	3	2	3	3	2	2	4	2	2
347	4	2	2	4	3	5	4	4	3	2	2	3	1	2	2	2	2	3	3	6	3	7	5	5	7	6	6	6	6	2	2	4	3	3	3	1	3	5	4	3	3	3	2	5	2	5	2	2	2
348	4	2	2	2	2	2	2	2	2	2	2	2	2	2	2	2	2	2	2	5	4	5	5	5	5	5	5	5	5	3	1	3	3	3	3	3	3	3	3	3	3	3	3	3	3	3	3	3	3
349	4	2	2	2	2	4	2	4	2	2	2	3	2	2	2	2	2	3	3	5	2	5	5	5	5	4	5	4	5	3	2	3	3	3	2	2	2	3	3	3	2	3	2	3	3	3	2	2	2
350	4	1	1	1	1	2	1	1	1	2	2	4	2	3	1	1	1	4	4	6	2	5	5	5	5	6	6	4	6	2	1	3	3	2	1	2	1	2	2	2	2	2	1	3	3	3	3	1	1
351	4	2	2	2	2	4	2	2	2	2	2	3	2	2	2	2	1	3	3	4	4	5	4	4	6	6	6	2	6	2	2	2	5	3	3	2	3	3	5	3	5	3	2	3	5	3	5	1	3
352	4	2	2	2	2	3	2	2	2	2	2	3	2	2	2	2	2	3	3	5	1	4	4	5	5	5	4	4	5	3	1	1	1	3	1	2	2	2	3	3	1	2	1	2	3	3	2	2	1
353	3	2	2	3	2	4	3	2	2	2	2	4	2	3	3	2	2	3	3	6	1	7	5	5	5	5	6	5	7	3	3	4	2	2	3	2	2	3	2	2	3	4	2	3	2	2	2	1	3
354	3	2	2	2	2	4	3	3	3	2	2	2	1	3	3	1	1	2	3	5	5	6	4	4	5	4	4	4	7	3	2	2	2	4	4	4	1	3	3	4	3	4	1	4	3	3	5	5	1
355	3	1	1	3	1	2	3	3	2	1	1	4	1	3	1	1	1	4	4	5	1	5	7	5	5	6	6	6	6	1	1	4	3	1	3	1	3	3	3	2	3	4	1	3	2	1	2	2	1
356	3	1	2	2	2	3	1	1	1	1	1	3	2	3	1	1	1	4	3	5	2	2	5	5	6	5	5	4	4	3	2	2	3	2	1	1	1	2	2	2	3	1	2	2	2	2	1	1	1
357	3	1	1	1	1	1	1	1	3	1	1	3	1	1	1	1	1	3	3	5	1	5	5	5	5	5	5	5	5	3	1	1	1	1	1	1	1	1	1	1	1	1	1	1	1	1	1	1	1
358	3	1	2	2	2	4	2	4	2	2	2	3	2	2	2	2	2	3	3	5	3	5	5	5	5	5	5	5	5	2	3	3	3	3	3	3	3	3	3	3	3	3	3	3	3	3	3	3	3
359	3	2	2	1	2	3	3	2	3	2	1	3	2	3	2	2	1	4	4	6	2	4	6	4	4	5	6	4	4	2	1	3	3	2	2	2	1	3	3	2	3	3	1	1	3	1	2	1	1
360	3	2	2	2	2	2	2	2	2	2	2	3	2	2	2	2	2	3	3	5	3	5	5	5	4	4	4	4	5	3	1	3	2	2	2	2	1	2	2	3	2	2	1	1	2	2	2	3	1
361	3	2	2	2	2	4	1	1	1	2	2	4	2	3	2	2	1	3	3	6	5	3	5	3	3	5	6	4	5	2	2	2	2	2	2	2	2	3	2	3	2	2	2	2	2	2	2	2	2
362	3	2	2	3	3	4	2	2	2	2	2	3	2	3	3	3	2	3	3	5	3	3	6	3	3	4	5	4	3	3	2	3	3	3	2	2	2	3	3	2	3	3	2	4	3	2	2	1	1
363	3	2	2	4	3	4	3	3	3	2	2	3	2	2	2	2	1	2	3	6	4	6	4	6	6	5	6	4	6	3	2	3	2	3	2	2	2	3	2	2	3	2	2	2	2	3	1	2	2
364	3	2	2	2	2	4	3	4	3	2	2	2	2	4	2	3	1	3	3	5	5	7	1	7	7	1	4	4	5	2	3	3	4	3	3	3	3	2	4	3	3	4	3	3	4	3	4	5	4
365	3	1	2	2	3	4	2	2	2	2	2	3	2	3	2	2	2	3	3	5	4	5	5	5	5	4	5	4	5	2	2	2	3	2	2	2	2	2	1	2	3	2	1	2	2	2	3	1	1
366	3	2	2	2	2	3	1	1	1	2	2	3	2	3	2	2	2	3	3	4	3	4	5	5	4	5	5	4	5	1	1	2	2	1	1	1	2	2	3	3	2	2	1	2	2	2	1	1	1
367	3	1	2	2	3	4	3	4	3	2	2	3	2	2	2	2	1	2	2	6	4	4	3	5	6	4	3	6	7	3	2	5	2	4	2	3	2	5	3	3	3	2	1	3	4	3	2	3	2
368	3	2	2	1	1	4	1	3	1	2	2	3	2	3	2	2	1	3	4	4	2	2	5	2	2	5	5	5	2	2	2	3	3	3	3	1	2	3	3	3	2	3	1	3	3	3	1	1	2
369	3	2	2	1	2	4	1	2	1	1	1	4	1	3	1	2	1	4	4	7	2	1	6	6	5	5	6	6	6	3	1	4	2	2	1	2	1	3	2	2	1	1	1	2	2	1	1	2	1
370	3	1	2	2	1	2	1	1	1	2	2	2	3	3	2	3	1	2	2	5	5	6	3	5	5	3	5	3	5	3	2	3	3	4	3	3	2	3	3	4	3	3	2	4	4	4	2	2	1
371	3	2	2	1	1	2	3	2	2	2	2	3	2	2	2	2	2	3	3	6	6	6	3	5	5	2	3	2	5	3	2	4	3	3	2	2	2	3	3	3	4	2	2	3	3	2	3	2	2
372	3	2	2	2	1	2	2	2	2	1	1	4	1	4	1	1	1	4	4	7	3	7	5	5	7	5	5	5	6	2	2	3	4	3	3	1	2	3	3	3	3	2	1	2	3	2	2	1	2
373	3	2	2	2	2	4	3	3	3	2	2	3	2	2	2	2	2	3	3	5	4	4	4	5	5	4	4	5	5	3	2	3	3	2	3	3	2	3	3	2	3	3	2	3	3	2	2	2	1
374	3	2	2	3	2	4	2	4	2	3	2	2	2	2	3	3	2	2	2	4	5	4	4	4	5	4	4	4	4	3	2	4	5	4	3	3	2	4	5	4	2	3	1	4	5	5	3	3	3
375	3	2	2	3	2	3	2	4	3	2	2	3	2	2	2	2	2	3	3	5	4	5	3	5	5	3	6	4	5	3	1	4	2	3	3	2	1	4	3	3	3	3	1	4	2	2	2	3	1
376	3	1	2	2	3	3	2	2	2	2	2	3	2	2	2	2	1	3	2	7	5	7	3	7	5	3	1	1	5	3	2	2	3	4	3	1	1	3	3	3	3	3	1	1	3	3	3	3	1
377	3	2	2	2	2	2	2	2	2	2	2	3	2	3	2	2	2	4	4	5	2	6	5	6	4	5	5	5	4	2	1	2	2	2	1	2	2	2	3	2	1	2	1	2	2	2	1	2	1
378	3	2	2	1	1	1	1	1	1	1	1	4	1	4	1	1	1	4	4	7	1	1	7	7	7	7	7	7	7	1	1	1	1	1	1	1	1	1	1	1	1	1	1	1	1	1	1	1	1
379	3	1	2	2	2	4	3	3	3	2	2	3	2	2	2	2	2	3	3	5	5	5	5	2	2	5	5	5	5	2	1	2	3	2	2	2	1	3	2	2	2	2	1	2	2	2	2	2	1
380	3	2	2	4	4	4	4	4	4	1	1	4	1	2	1	3	3	3	3	6	6	6	4	6	6	4	4	4	4	2	2	5	2	2	2	2	2	5	3	3	4	2	2	5	4	2	4	2	2
381	3	2	2	3	2	2	2	2	2	2	3	2	2	2	2	2	2	2	2	2	4	4	3	4	4	4	4	4	7	3	3	2	3	3	2	3	3	4	3	4	3	3	1	3	3	3	1	1	1
382	3	2	2	2	3	3	1	3	3	2	2	3	2	2	2	2	2	3	3	2	3	5	5	5	5	5	5	5	5	3	2	2	3	3	1	2	3	3	3	3	2	2	5	2	2	2	2	2	2
383	3	2	2	1	1	2	1	2	1	2	2	3	2	2	2	1	1	3	4	6	2	6	5	4	5	5	5	4	1	2	1	1	1	1	1	1	1	1	2	1	3	3	1	3	1	1	1	1	1
384	3	2	2	2	2	2	2	2	2	2	2	2	2	2	2	2	2	2	2	2	4	4	4	2	2	2	3	3	2	3	3	4	4	3	4	2	3	3	5	3	2	2	3	5	5	4	3	3	3
385	3	2	2	2	2	2	2	2	2	2	2	3	2	3	1	1	2	4	4	5	2	6	6	6	6	6	6	6	6	2	2	2	2	2	2	2	2	2	2	2	2	2	2	2	2	2	2	3	2
386	3	2	2	2	2	2	3	3	3	2	2	3	2	3	2	2	2	3	3	5	5	5	4	5	5	4	4	4	5	2	1	3	3	2	2	2	1	2	3	2	2	2	1	2	3	2	2	2	1
387	3	1	2	2	2	2	2	2	2	2	2	3	2	2	2	2	2	2	2	5	5	5	2	5	5	2	5	2	5	2	3	3	3	3	3	3	2	3	4	3	4	3	2	3	4	3	3	3	2
388	3	2	2	2	3	4	3	4	3	2	2	3	2	3	2	2	1	3	3	5	4	5	3	5	5	5	5	3	6	3	2	4	3	3	5	3	2	3	3	2	2	3	2	4	3	3	1	4	3
389	3	2	2	2	1	2	1	1	1	2	2	4	2	3	1	1	1	4	4	6	2	6	5	6	6	6	5	5	6	1	1	2	2	2	1	1	1	1	3	1	3	2	1	1	2	2	2	1	1
390	3	1	2	4	4	4	3	3	3	2	3	3	3	2	2	3	1	2	3	6	4	6	4	7	7	6	4	4	6	3	1	2	4	3	2	3	1	3	4	3	3	5	1	3	3	3	3	3	2
391	3	2	2	4	4	4	4	5	4	2	4	3	1	4	2	1	1	4	4	7	3	7	4	7	7	3	4	5	7	3	3	2	1	2	4	2	2	2	2	2	5	3	2	3	3	2	5	2	2
392	3	2	2	4	2	4	3	3	3	2	2	3	2	2	2	2	2	3	3	5	2	5	2	5	5	5	5	5	5	2	1	3	2	3	2	3	1	3	3	3	5	3	1	3	3	3	3	1	1
393	2	2	2	1	2	4	2	4	2	2	2	4	2	2	2	3	2	3	3	5	5	5	2	5	5	4	3	3	4	3	2	3	4	3	2	2	2	3	3	3	3	3	1	3	3	3	2	2	2
394	3	2	2	4	2	4	1	1	1	3	2	2	3	2	2	3	2	3	3	5	4	5	5	4	5	5	4	4	5	3	2	2	1	2	3	1	2	2	2	2	1	3	2	2	2	2	2	2	2
395	3	2	2	2	2	4	2	2	3	2	2	3	2	2	2	2	2	3	3	6	2	3	7	6	5	6	7	6	6	3	2	3	2	2	3	2	2	3	3	2	2	2	2	2	2	2	2	1	2
396	3	2	2	2	2	2	2	2	2	2	2	3	2	3	2	2	2	3	3	5	4	7	5	5	5	4	4	3	5	5	3	3	3	3	4	3	3	4	3	3	4	3	2	3	3	3	3	2	3
397	3	2	2	2	2	2	1	2	2	2	2	2	2	2	2	2	2	3	3	2	4	4	5	4	4	4	4	4	4	2	1	2	3	2	3	2	1	3	3	3	3	3	1	1	3	2	2	1	1
398	3	2	2	1	2	2	1	1	1	2	1	4	2	4	1	2	1	4	4	6	2	2	6	6	5	3	3	4	4	2	1	2	1	2	2	2	2	3	2	2	2	3	2	2	2	2	2	1	2
399	3	1	1	4	2	1	1	1	1	1	1	4	1	1	1	1	1	4	3	1	1	6	1	5	3	5	5	3	5	2	1	1	1	1	1	1	1	1	1	1	1	1	3	3	5	5	5	2	3
400	2	2	2	2	1	2	3	2	1	2	3	2	2	2	3	3	2	2	2	5	5	5	2	6	6	2	2	2	6	2	3	3	2	3	2	2	2	4	2	3	3	4	3	3	4	3	2	2	5
401	3	1	2	3	2	3	2	2	2	1	1	4	2	4	2	2	2	4	4	4	4	2	7	2	2	6	7	7	2	2	3	2	3	2	3	2	3	3	3	2	3	2	3	2	2	2	4	2	3
402	3	1	2	2	2	3	2	2	2	3	2	3	2	2	3	3	2	2	2	5	4	5	4	5	5	4	4	4	5	2	2	3	4	4	3	3	2	3	4	3	3	3	1	3	4	3	3	3	2
403	3	2	2	2	2	3	2	3	2	2	2	3	2	2	2	3	2	2	2	5	5	5	5	5	5	5	5	5	5	2	2	3	3	3	2	2	2	3	4	3	2	3	2	3	4	3	2	2	1
404	3	2	2	4	2	4	4	4	3	2	2	2	2	2	2	2	1	3	3	2	5	2	1	2	2	4	4	1	4	4	3	2	4	2	2	2	3	1	2	2	2	2	2	2	2	2	2	2	2
405	3	2	2	1	1	2	1	2	2	2	2	4	2	2	2	2	2	4	4	6	1	6	6	6	6	6	6	6	6	2	2	2	2	2	2	2	2	2	2	2	2	2	2	2	2	2	2	2	2
406	3	2	2	2	2	2	2	2	2	2	2	2	2	2	2	2	2	2	2	2	2	5	6	4	4	4	4	4	4	2	2	2	2	2	2	2	2	2	2	2	2	2	2	2	2	2	2	2	2
407	3	1	2	2	2	2	1	1	1	1	1	1	1	3	1	2	1	4	4	7	1	7	6	6	6	6	7	7	7	1	1	3	2	3	1	1	1	2	2	2	3	3	1	2	1	1	2	2	1
408	3	2	2	1	1	2	3	3	3	2	2	3	2	3	2	2	2	3	3	4	5	5	4	5	5	4	4	4	4	2	1	2	4	2	2	2	1	4	4	2	2	2	1	2	4	3	2	2	2
409	3	2	2	2	2	4	3	3	3	2	1	3	2	2	2	2	2	2	3	6	3	6	5	6	5	3	4	4	5	3	2	3	2	3	2	3	2	3	3	2	3	4	1	3	4	3	3	3	2
410	3	2	2	2	2	2	2	2	2	2	2	3	2	3	2	2	2	3	3	4	3	5	5	5	5	5	5	5	3	2	2	2	2	2	2	2	2	2	2	2	2	2	2	2	2	2	2	2	2
411	3	2	2	1	1	1	1	1	1	2	2	2	3	2	3	3	2	3	4	5	5	5	4	5	5	3	6	3	4	2	3	3	3	3	1	2	2	3	3	3	3	2	3	3	4	3	2	2	3
412	3	2	2	2	2	3	2	3	2	2	2	3	2	2	2	2	2	3	4	5	4	5	5	5	5	4	5	4	4	2	1	2	2	3	3	2	1	2	4	2	3	3	1	2	3	3	2	1	1
413	3	2	2	1	1	4	2	1	1	2	2	4	1	3	1	2	1	4	4	5	1	5	5	5	5	5	7	5	3	1	2	3	1	1	3	1	2	3	1	2	1	1	1	3	3	3	3	3	1
414	3	1	2	2	2	1	2	1	2	2	1	4	2	2	2	2	1	4	4	6	6	4	7	6	6	5	6	5	6	2	2	3	1	2	1	2	1	2	1	2	2	1	1	2	2	2	2	1	2
415	3	2	2	4	3	4	3	3	4	2	2	3	2	2	2	2	2	3	3	5	3	5	4	5	5	5	5	4	5	3	2	3	4	3	3	3	2	3	4	3	5	3	2	4	3	3	3	3	2
416	3	2	2	2	2	2	2	2	2	1	2	1	2	2	2	2	2	3	3	4	3	6	6	6	6	6	6	6	6	2	2	2	3	2	2	2	2	2	2	2	2	2	2	2	2	2	2	3	2
417	3	2	2	2	2	4	4	4	2	2	2	3	2	2	2	3	2	2	3	5	7	5	3	6	6	5	2	2	5	3	3	4	4	4	2	2	3	3	5	2	2	2	3	5	5	4	1	1	4
418	3	2	2	2	2	4	4	4	2	2	2	3	2	3	2	2	2	3	3	1	3	5	5	5	5	4	3	4	5	2	1	2	2	2	2	2	2	2	2	2	2	2	1	2	2	2	2	2	2
419	2	1	1	1	1	1	1	1	1	1	1	4	1	4	1	1	1	4	4	1	1	6	6	6	6	6	6	6	4	1	1	1	1	1	1	1	1	1	1	1	1	1	1	1	1	1	1	1	1
420	2	2	2	2	3	3	3	3	3	2	2	2	2	2	2	2	2	2	2	4	4	4	4	4	4	4	4	4	4	3	3	3	3	3	3	3	3	3	3	3	3	3	3	3	3	3	3	3	3
421	2	2	2	1	1	1	1	1	1	1	1	4	1	4	1	1	1	4	4	7	1	7	7	7	7	7	7	7	7	1	1	1	1	1	1	1	1	1	1	1	1	1	1	1	1	1	1	1	1
422	2	2	2	2	1	2	1	1	1	2	2	2	2	2	2	2	2	3	4	5	4	5	5	5	5	5	5	5	5	2	2	2	2	2	2	2	2	2	2	2	2	2	2	2	2	2	2	2	2
423	2	1	2	3	2	3	3	3	3	2	2	3	3	3	2	2	2	2	3	4	4	4	4	5	5	5	5	5	5	2	2	2	2	2	2	2	2	2	2	2	2	2	2	2	2	2	2	2	2
424	2	2	2	1	1	1	1	2	1	2	1	4	2	3	2	1	2	4	4	5	3	6	3	6	6	5	4	4	5	1	1	1	1	1	2	1	1	1	2	1	1	1	1	1	1	1	1	1	1
425	2	2	2	1	1	1	1	1	1	1	1	3	1	3	1	1	1	3	3	3	3	1	5	3	1	3	3	4	3	1	1	1	1	1	1	1	1	1	1	1	1	1	1	1	1	1	1	1	1
426	2	2	1	2	2	1	4	4	4	2	2	3	2	3	2	2	2	3	2	1	7	5	3	7	7	1	1	1	7	3	3	3	3	3	3	3	3	3	3	3	3	3	3	3	3	3	3	3	3
427	2	1	2	4	3	3	3	3	3	2	1	3	2	2	3	3	1	3	3	5	5	3	3	3	5	5	3	3	3	3	3	5	3	3	3	2	3	3	3	3	3	3	3	4	3	3	3	2	3
428	2	2	2	3	3	3	3	3	2	2	2	3	2	2	2	2	2	2	3	5	5	5	4	5	5	4	5	4	5	2	2	4	5	3	4	2	2	3	4	2	2	3	2	3	3	3	3	2	2
429	2	2	2	1	2	2	2	2	2	2	2	3	2	3	2	2	2	3	3	5	2	5	5	5	7	5	5	5	5	2	2	2	2	2	2	2	2	2	2	2	2	2	2	2	2	2	2	2	2
430	2	1	2	2	2	2	2	2	2	2	2	3	2	2	2	2	1	3	3	4	5	5	4	5	5	4	4	4	5	3	2	3	2	3	2	2	2	3	3	3	3	3	1	3	4	3	3	2	2
431	2	2	2	4	4	4	3	3	5	2	2	3	2	3	2	2	2	3	3	4	4	4	4	4	4	4	4	4	4	2	2	2	2	2	2	2	2	2	2	2	2	2	2	2	2	2	2	2	2
432	2	1	2	2	2	2	2	2	2	2	2	3	2	3	2	2	2	3	3	5	2	5	5	5	5	5	5	5	5	3	1	3	3	3	2	2	1	3	3	3	3	3	1	3	3	3	2	3	1
433	2	1	2	2	2	2	2	2	2	1	2	3	2	2	3	2	2	2	2	3	6	3	4	4	4	3	5	5	3	3	5	4	3	3	2	2	2	2	2	2	3	2	2	2	2	2	2	2	2
434	2	1	2	1	1	4	1	1	1	3	2	3	2	3	2	2	1	3	3	7	3	7	4	7	7	5	5	7	4	2	1	3	3	1	1	2	1	2	3	1	2	2	1	2	2	1	1	1	1
435	2	1	2	2	2	3	2	2	2	2	2	3	2	2	2	2	2	2	3	4	5	5	3	4	2	5	4	4	3	3	3	3	4	3	2	2	3	3	4	2	3	4	3	3	3	3	3	2	3
436	2	2	2	2	2	2	2	2	2	2	2	3	2	3	2	2	2	3	3	5	3	5	5	5	5	5	5	5	5	2	2	2	2	2	2	2	2	2	2	2	2	2	2	2	2	2	2	2	2
437	2	1	2	1	1	1	1	1	1	2	2	4	2	4	1	1	1	4	4	5	2	1	7	1	1	7	7	5	4	1	1	1	1	1	1	1	1	1	1	1	1	1	1	1	1	1	1	1	1
438	2	1	2	1	1	3	1	1	1	2	2	3	1	3	1	1	1	4	4	7	3	7	4	7	7	5	7	5	5	3	1	3	3	3	1	2	1	3	3	3	2	2	1	2	3	3	3	3	2
439	2	1	2	1	1	1	1	1	1	1	1	4	1	4	2	2	2	3	4	6	2	6	7	6	6	6	6	6	5	2	2	2	1	1	1	1	1	2	1	1	1	1	1	1	1	1	1	1	1
440	2	2	2	3	2	4	2	2	2	2	2	4	1	4	1	2	1	4	4	7	1	7	7	7	7	5	5	5	7	3	2	2	2	2	1	1	1	2	2	1	2	2	1	2	2	1	1	2	1
441	2	1	2	1	1	1	1	1	1	1	1	1	1	1	1	1	1	1	1	1	4	3	6	4	6	2	6	1	6	1	1	1	1	1	1	1	1	1	1	1	1	1	1	1	1	1	1	1	1
442	2	1	2	3	4	4	4	4	3	3	1	3	3	3	3	2	2	2	1	3	3	5	5	5	5	5	5	5	5	3	3	3	3	3	3	2	3	5	5	3	3	3	3	3	3	3	3	2	3
443	2	2	2	5	4	5	4	3	3	2	1	3	2	2	2	2	1	3	3	5	4	5	4	4	5	4	4	3	5	3	2	3	3	3	1	3	3	3	3	3	1	2	2	2	3	2	2	4	2
444	2	2	2	3	2	3	3	3	3	2	2	3	2	2	2	2	2	2	2	4	4	4	4	4	4	4	4	4	4	2	2	3	3	2	2	2	2	3	4	3	2	2	2	2	4	2	2	2	2
445	2	2	2	1	1	1	1	1	1	2	2	4	2	3	1	1	1	4	4	7	1	7	7	7	7	7	7	4	6	2	1	2	1	2	1	1	1	2	1	1	1	2	1	1	2	1	1	1	1
446	2	1	2	1	1	1	1	1	1	2	2	2	2	2	2	2	2	2	2	5	4	5	5	5	5	5	5	5	5	2	2	2	2	2	2	2	2	2	2	2	2	2	2	2	2	2	2	2	2
447	2	2	2	2	3	3	3	4	2	2	2	2	2	2	2	2	1	2	2	6	2	4	4	4	6	4	4	4	4	2	2	3	3	3	2	2	2	3	4	2	3	2	2	3	3	3	2	2	2
448	2	1	2	1	1	1	1	1	1	1	1	4	1	3	1	1	1	4	4	3	5	5	5	5	5	5	5	5	5	1	1	1	1	1	1	1	1	1	1	1	1	1	1	1	1	1	1	1	1
449	2	1	2	3	2	4	3	3	2	2	2	4	2	3	2	2	2	3	3	7	1	6	6	6	6	6	6	6	6	3	2	3	3	3	3	3	3	3	3	3	3	3	3	3	3	3	3	3	3
450	2	2	2	2	2	4	2	4	2	3	2	2	2	2	3	3	1	3	3	6	6	5	4	5	5	4	3	2	4	3	3	4	3	3	3	2	3	4	4	3	4	4	2	3	5	4	3	3	3
451	2	1	2	1	1	4	1	1	1	2	1	4	2	4	1	1	1	4	4	4	2	5	4	7	7	7	7	7	4	2	1	1	3	1	2	1	1	1	3	1	1	1	1	1	2	1	1	1	1
452	2	1	1	1	1	1	1	1	1	1	1	4	1	4	1	1	1	4	4	5	1	5	7	5	5	5	5	5	5	1	1	2	2	1	1	1	1	1	1	1	1	1	1	2	1	1	1	1	1
453	2	2	2	2	2	2	2	2	2	2	2	3	2	2	2	2	2	3	3	2	2	6	2	2	2	5	5	5	6	3	2	3	3	3	2	2	1	2	3	3	2	3	1	1	3	3	2	1	1
454	2	2	1	1	1	1	1	1	1	1	1	3	1	3	1	1	1	3	3	7	1	5	5	5	5	7	7	7	5	1	1	1	1	1	1	1	1	1	1	1	1	1	1	1	1	1	1	1	1
455	2	2	2	1	1	1	1	1	1	2	1	2	2	2	3	3	1	3	3	5	4	5	3	5	5	3	4	3	5	3	3	3	3	3	2	3	3	3	2	2	3	3	2	2	3	3	2	3	2
456	2	1	2	2	2	2	2	2	2	2	2	2	2	3	2	2	2	3	3	5	4	5	5	5	5	5	5	5	5	1	1	1	1	1	1	1	1	1	1	1	1	1	1	1	1	1	1	1	1
457	2	1	2	2	2	3	3	3	3	1	1	4	1	2	2	2	1	3	4	7	1	5	6	5	6	6	6	5	5	2	1	3	2	2	1	2	1	2	2	1	2	2	1	2	2	1	1	2	1
458	2	2	2	3	1	2	1	1	1	2	2	4	1	3	2	2	1	4	4	6	1	1	6	6	5	6	6	6	5	2	1	3	2	2	2	2	1	2	2	2	1	2	1	1	2	1	2	2	1
459	2	2	2	1	1	1	1	1	1	2	2	3	2	3	2	2	2	3	3	5	3	5	5	5	5	5	5	5	5	2	2	2	2	2	2	2	2	2	2	2	2	2	2	2	2	2	2	2	2
460	2	2	2	5	3	3	2	2	2	2	2	2	2	2	2	3	1	2	2	5	6	6	4	6	6	3	6	4	7	4	1	3	2	3	2	4	1	3	3	3	2	5	1	3	4	3	2	5	2
461	2	1	2	2	1	2	2	2	2	2	2	3	2	2	2	2	2	3	3	5	2	3	5	5	5	6	4	4	4	2	2	2	3	3	2	2	2	3	3	3	2	2	2	3	3	3	2	4	2
462	2	2	2	1	1	2	1	3	2	2	1	4	1	3	2	2	1	3	4	6	2	5	4	5	6	6	2	3	5	2	1	2	1	1	2	1	1	1	1	2	2	2	1	2	2	2	2	1	1
463	2	2	2	1	1	3	1	1	1	2	2	3	2	3	2	2	2	4	3	4	4	5	5	5	5	4	5	5	5	2	2	2	2	2	1	2	2	2	2	2	2	2	1	3	2	3	1	2	3
464	2	2	2	4	3	2	1	1	1	2	2	3	2	3	2	2	2	3	3	4	5	5	5	5	3	3	5	3	3	2	1	3	2	3	2	2	1	3	2	2	1	2	1	3	3	2	1	1	1
465	2	2	2	2	3	2	3	3	3	2	2	3	2	2	2	2	2	3	3	5	5	6	5	5	5	5	5	5	5	3	2	3	2	3	3	2	2	3	2	2	2	2	2	3	3	2	2	2	2
466	2	2	2	2	2	2	2	2	2	2	2	2	2	2	2	2	2	2	3	3	3	3	3	3	5	5	5	5	5	2	2	2	2	2	2	2	2	2	2	2	2	2	2	2	2	2	2	2	2
467	2	1	2	1	1	2	1	1	1	2	2	2	2	2	2	2	2	2	2	4	4	4	4	4	4	4	4	4	4	2	2	4	3	3	3	3	2	3	3	3	3	3	3	3	3	3	3	3	3
468	2	2	2	1	1	1	1	1	1	2	1	3	1	2	1	1	1	3	3	2	2	5	5	5	5	5	2	5	1	1	1	1	1	1	1	1	1	1	1	1	1	1	1	1	2	1	1	1	1
469	2	2	1	3	2	3	3	3	3	2	2	3	2	3	2	2	2	3	3	3	5	2	5	3	3	3	5	5	3	2	1	3	2	3	3	3	1	3	3	2	3	3	1	3	3	2	3	3	1
470	2	2	2	2	3	3	3	3	3	2	2	2	2	2	2	2	2	2	2	4	4	4	4	4	4	4	4	4	4	2	2	2	2	2	2	2	2	2	2	2	2	2	2	2	2	2	2	2	2
471	2	1	2	2	1	3	2	2	1	1	1	3	1	4	1	1	1	3	4	6	3	1	6	6	1	6	6	6	6	3	1	3	4	3	3	1	1	3	3	2	1	1	1	3	1	1	1	1	1
472	2	1	2	2	1	3	1	1	1	1	1	4	2	2	1	1	1	4	4	7	3	6	6	7	7	7	7	7	7	2	2	2	2	2	2	2	2	2	3	2	3	1	2	2	2	2	2	3	2
473	2	1	2	2	3	3	3	3	3	2	2	3	2	2	2	2	2	2	2	5	4	5	5	2	5	5	5	5	5	2	2	3	3	3	3	3	2	4	4	3	3	3	2	3	3	3	3	2	2
474	2	2	2	2	3	4	2	1	1	2	2	3	2	2	2	2	2	3	3	5	6	5	3	5	5	4	3	2	5	4	3	3	2	4	2	3	3	4	4	4	3	3	3	3	4	4	4	2	2
475	2	2	2	2	2	2	2	2	2	1	1	3	1	3	1	1	1	4	4	5	4	5	5	5	5	5	5	5	5	2	1	1	2	1	2	2	2	2	2	2	1	1	1	1	3	1	1	1	1
476	2	2	2	2	3	3	2	3	3	2	2	2	2	2	2	2	2	2	3	4	5	5	4	5	4	3	3	3	3	2	2	3	3	3	2	3	1	3	4	3	2	3	2	3	4	3	2	4	2
477	2	1	1	2	2	1	1	1	1	1	1	4	1	4	1	1	2	4	4	7	1	7	7	7	7	7	7	7	7	3	1	1	1	1	1	1	1	1	1	1	1	1	1	1	1	1	1	1	1
478	2	1	2	2	2	2	1	1	1	2	2	3	2	3	1	2	2	3	4	5	2	3	4	5	4	5	5	5	5	2	1	2	3	3	1	1	2	2	2	3	2	2	1	2	2	2	2	1	2
479	2	1	2	1	2	4	3	3	3	2	1	4	2	4	2	2	1	3	3	5	2	6	6	5	5	4	5	6	5	2	1	3	3	3	1	3	1	3	3	3	2	3	1	4	3	2	2	1	1
480	2	2	2	1	2	1	1	1	1	2	1	3	2	2	2	2	2	3	3	5	3	5	5	5	5	6	6	6	5	2	1	3	4	4	3	4	1	3	2	3	2	2	1	4	4	3	4	3	1
481	2	2	2	1	1	1	1	1	1	1	1	4	1	4	1	1	1	1	1	5	6	6	6	6	1	5	1	5	3	1	1	1	1	1	1	1	1	1	1	1	1	1	1	1	1	1	1	1	1
482	2	2	2	1	1	1	1	1	1	1	2	4	2	3	2	3	2	3	3	5	2	5	5	5	5	5	5	5	5	2	2	2	2	2	2	2	2	2	2	2	2	2	2	2	2	2	2	2	2
483	2	2	2	2	3	4	3	2	2	2	2	3	2	2	2	4	2	2	2	4	4	5	4	5	2	4	2	1	2	2	2	3	2	3	3	2	3	3	3	3	4	3	3	3	3	3	4	2	3
484	2	1	1	3	1	3	3	3	3	2	2	4	2	3	1	2	2	4	3	4	4	5	5	6	3	5	6	4	4	1	1	2	2	1	2	1	1	2	3	2	3	1	1	2	3	1	1	1	1
485	2	2	2	2	1	2	2	2	2	2	2	3	1	3	2	2	2	3	4	6	5	6	4	7	6	3	6	4	6	3	4	5	3	3	5	3	4	4	4	3	5	3	5	3	3	2	4	1	4
486	2	2	2	2	2	2	3	3	2	2	1	3	2	3	2	2	2	3	3	5	5	5	3	5	5	3	3	3	5	2	1	4	3	3	2	3	2	3	4	3	2	4	1	4	4	3	2	2	1
487	2	2	2	1	2	5	3	3	3	1	1	3	1	2	1	1	1	3	3	5	1	1	7	7	7	5	4	4	7	2	2	3	3	2	2	3	2	3	2	2	2	3	1	3	1	2	3	4	1
488	2	1	2	2	2	2	2	2	2	2	2	3	2	3	2	2	2	3	3	5	5	5	5	5	5	5	5	5	5	3	1	2	3	2	2	2	2	3	2	2	3	2	1	3	2	2	2	2	2
489	2	2	2	2	2	4	3	4	2	2	2	3	2	2	2	2	2	3	3	4	5	4	5	4	5	2	5	5	5	2	2	3	3	3	2	3	2	3	4	3	2	2	3	2	3	2	2	2	2
490	2	2	2	2	2	2	2	2	2	2	2	2	2	2	2	2	2	2	2	5	4	2	2	2	5	5	5	5	5	2	2	2	2	2	2	2	2	2	2	2	2	2	2	2	2	2	2	2	2
491	2	2	2	2	2	2	2	2	2	2	2	2	2	2	2	2	3	3	3	5	5	5	5	5	5	5	5	5	5	3	3	3	3	3	3	3	3	3	3	3	3	3	3	3	3	3	3	3	3
492	2	1	2	2	2	2	2	2	2	2	2	3	2	2	2	2	2	3	3	5	5	5	4	5	5	4	4	4	4	2	2	3	2	2	2	2	2	2	3	3	3	2	2	3	3	3	3	2	2
493	2	1	2	1	1	1	1	1	1	2	1	3	2	3	2	2	2	3	3	5	2	5	5	5	3	5	5	5	3	2	1	2	2	2	2	2	2	2	2	2	2	2	2	2	2	2	2	2	2
494	2	2	2	1	1	2	1	1	1	2	2	2	2	4	2	2	2	4	4	5	1	5	5	5	5	5	5	5	5	1	1	1	1	1	1	1	1	1	2	1	1	1	1	1	1	1	1	1	1
495	2	2	2	2	2	2	2	2	2	2	2	3	2	2	2	2	2	3	1	5	5	5	5	5	5	5	5	5	5	3	3	3	3	3	3	3	3	3	3	3	3	3	2	2	3	3	3	3	2
496	2	2	1	1	1	1	1	1	1	2	2	4	1	4	1	1	2	4	4	5	1	1	5	3	3	7	7	7	3	1	1	1	1	1	1	1	1	1	1	1	1	1	1	1	1	1	1	1	1
497	2	2	2	2	2	2	2	2	2	4	4	4	4	2	2	2	2	4	4	5	4	4	7	2	6	3	5	5	5	2	2	3	3	3	3	3	1	3	3	3	3	1	1	3	3	3	3	1	3
498	2	2	2	2	2	2	3	3	2	2	2	2	2	2	2	2	2	3	3	5	2	5	5	5	5	5	5	5	5	2	2	2	2	2	2	2	2	2	2	2	2	2	2	2	2	2	2	2	2
499	2	2	2	1	1	1	1	1	1	2	2	3	2	3	2	2	2	3	2	5	5	3	5	5	3	5	5	5	5	2	1	2	2	2	2	2	1	2	2	2	2	2	2	2	2	2	2	2	2
500	2	2	2	3	3	3	4	4	4	2	2	2	2	2	2	2	2	2	2	4	4	4	4	4	4	4	4	4	4	3	3	3	3	3	3	3	3	3	3	3	3	3	3	3	3	3	3	3	3
501	2	2	2	2	2	2	2	2	2	2	2	2	2	2	2	2	2	2	3	5	5	5	3	5	5	5	5	5	5	4	2	2	2	2	2	2	2	2	2	2	2	2	1	2	2	2	2	2	2
502	2	2	2	2	2	4	4	4	4	2	2	3	2	2	2	2	2	2	2	4	4	4	2	4	4	4	4	2	2	3	3	3	3	3	3	2	3	3	3	3	3	2	3	3	3	3	3	2	3
503	2	1	2	3	1	3	3	3	3	3	3	3	3	3	3	1	1	3	3	5	1	5	5	5	5	5	5	5	5	2	2	3	3	3	2	3	3	3	3	3	3	3	3	3	3	3	3	3	3
504	2	2	2	2	2	2	2	2	2	2	2	3	2	3	2	2	2	3	3	5	4	5	5	5	5	5	5	4	4	2	1	2	3	2	2	2	1	2	3	2	2	2	1	2	3	3	2	2	1
505	2	2	2	1	1	1	1	1	1	2	2	4	2	3	2	2	1	4	4	7	1	7	6	7	7	6	7	6	7	1	1	2	1	2	1	1	1	1	1	1	1	1	1	1	2	1	1	1	1
506	2	2	2	3	2	3	2	3	3	2	2	2	2	2	2	2	2	2	2	5	5	5	5	5	5	5	5	5	5	2	2	2	2	2	2	2	2	2	2	2	2	2	2	2	2	2	2	2	2
507	2	1	2	2	1	2	2	4	1	2	2	4	2	4	2	2	2	4	4	6	2	6	5	7	7	5	6	5	6	2	1	4	3	2	1	2	1	3	3	2	2	2	2	2	2	1	1	1	1
508	2	2	2	1	3	3	2	2	2	2	2	4	2	3	2	2	2	3	3	5	3	5	5	5	5	5	5	4	5	3	1	3	2	3	2	2	1	2	2	2	2	2	1	2	2	2	2	3	1
509	2	1	2	1	1	1	1	1	1	1	1	4	1	4	1	1	1	4	4	7	1	7	7	7	7	7	7	7	7	1	1	2	1	1	2	1	1	1	1	1	1	1	1	1	1	1	1	1	1
510	2	2	2	3	2	4	3	3	3	2	1	3	2	3	2	2	2	3	3	4	4	4	5	5	5	5	5	5	5	2	3	3	2	2	3	2	2	2	2	3	2	2	1	4	2	2	2	2	2
511	2	2	1	2	2	2	2	2	2	2	2	3	2	3	2	2	2	3	3	6	2	6	4	6	6	4	4	4	6	2	2	2	2	1	2	1	1	2	2	3	2	2	1	2	2	2	1	1	1
512	2	2	1	3	1	3	3	3	1	1	1	4	1	4	1	1	2	4	4	5	1	1	6	6	6	6	6	5	6	1	1	1	1	1	2	1	1	2	3	1	2	1	1	1	3	3	2	1	1
513	2	1	2	1	1	1	1	1	1	1	1	4	1	4	1	1	2	4	4	5	1	1	5	6	5	5	5	7	4	1	1	1	1	1	1	1	1	1	1	1	1	1	1	1	1	1	1	1	1
514	2	2	2	3	3	2	2	2	2	2	1	3	2	3	1	2	2	3	3	5	4	5	3	5	6	4	5	3	5	3	2	2	2	2	2	2	1	3	2	2	3	3	1	1	3	3	3	3	1
Note: 1.grade: 1 = freshmen, 2 = sophomore, 3 = junior, 4 = senior. 2.Originating Place: 1 = Urban (county, city, province), 2 = Rural (township, town, village). 3.Whether you are the only child: 1 = yes, 2 = no. 4.D = Perceived Discrimination Questionnaire, E = Self-Esteem Scale, F = Sense of Life Meaning Questionnaire, G = college student psychological crisis screening scale
[truncated: 11 more columns]
